# Supplementary material for: Millennial-scale climate variability over land overprinted by ocean temperature fluctuations
Source: Nat Geosci. Author manuscript; Available in PMC 2023 Apr 30. (PMC7614181; doi:10.1038/s41561-022-01056-4)
Supplement: Source Data File Figure 1 [file EMS154709-supplement-Source_Data_File_Figure_1.zip]

Archive with 14 entries (14 files):
- BEST_Marine_DetrendedCO2_Fig1b.csv
- BEST_TJJA_DetrendedCO2_Fig1ab.csv
- BEST_TJJA_Fig1ab.csv
- ECHAM5_TJJA_DetrendedSin_Fig1a.csv
- ECHAM5_TJJA_Fig1a.csv
- HadCRUT_Marine_DetrendedCO2_Fig1b.csv
- HadCRUT_TJJA_DetrendedCO2_Fig1ab.csv
- HadCRUT_TJJA_Fig1ab.csv
- IPSL_TJJA_DetrendedSin_Fig1a.csv
- IPSL_TJJA_Fig1a.csv
- Proxies_Marine_DetrendedCO2_Fig1b.csv
- Reconstructions_TJJA_Fig1ab.csv
- TraCE-21ka_TJJA_DetrendedSin_Fig1a.csv
- TraCE-21ka_TJJA_Fig1a.csv
