# Supplementary material for: Millennial-scale climate variability over land overprinted by ocean temperature fluctuations
Source: Nat Geosci. Author manuscript; Available in PMC 2023 Apr 30. (PMC7614181; doi:10.1038/s41561-022-01056-4)
Supplement: Source Data File Figure 1 [file EMS154709-supplement-Source_Data_File_Figure_1.zip › BEST_Marine_DetrendedCO2_Fig1b.csv]

Scales	PSD	lowerPSD	upperPSD
2	0.11	0.09	0.14
2.05	0.11	0.09	0.14
2.09	0.11	0.09	0.14
2.14	0.11	0.09	0.14
2.19	0.11	0.09	0.14
2.24	0.11	0.09	0.13
2.3	0.11	0.09	0.13
2.35	0.1	0.08	0.13
2.4	0.1	0.08	0.12
2.46	0.1	0.08	0.12
2.52	0.09	0.08	0.12
2.58	0.09	0.07	0.11
2.64	0.09	0.07	0.11
2.7	0.09	0.07	0.11
2.76	0.09	0.07	0.11
2.83	0.09	0.07	0.11
2.89	0.09	0.07	0.11
2.96	0.09	0.07	0.11
3.03	0.1	0.07	0.12
3.1	0.1	0.08	0.12
3.17	0.1	0.08	0.12
3.24	0.1	0.08	0.13
3.32	0.1	0.08	0.13
3.4	0.11	0.08	0.13
3.48	0.11	0.08	0.13
3.56	0.11	0.08	0.13
3.64	0.11	0.08	0.13
3.72	0.11	0.08	0.13
3.81	0.11	0.08	0.14
3.9	0.11	0.08	0.14
3.99	0.11	0.08	0.14
4.08	0.11	0.08	0.14
4.18	0.11	0.08	0.14
4.28	0.11	0.09	0.14
4.38	0.12	0.09	0.15
4.48	0.12	0.09	0.15
4.58	0.13	0.09	0.16
4.69	0.13	0.1	0.17
4.8	0.14	0.1	0.18
4.91	0.14	0.11	0.19
5.02	0.15	0.11	0.19
5.14	0.16	0.12	0.2
5.26	0.16	0.12	0.21
5.38	0.17	0.12	0.22
5.51	0.17	0.13	0.22
5.64	0.17	0.13	0.23
5.77	0.18	0.13	0.23
5.9	0.18	0.13	0.23
6.04	0.18	0.13	0.23
6.18	0.18	0.13	0.23
6.32	0.18	0.13	0.23
6.47	0.18	0.13	0.23
6.62	0.18	0.13	0.24
6.78	0.19	0.13	0.25
6.93	0.19	0.14	0.25
7.1	0.2	0.14	0.26
7.26	0.21	0.15	0.27
7.43	0.21	0.15	0.28
7.6	0.22	0.15	0.29
7.78	0.22	0.16	0.29
7.96	0.22	0.16	0.3
8.15	0.22	0.16	0.3
8.34	0.22	0.16	0.3
8.53	0.22	0.15	0.29
8.73	0.22	0.15	0.29
8.93	0.21	0.15	0.29
9.14	0.21	0.15	0.28
9.35	0.21	0.14	0.28
9.57	0.21	0.14	0.28
9.8	0.21	0.14	0.28
10.02	0.21	0.14	0.28
10.26	0.21	0.15	0.29
10.5	0.22	0.15	0.29
10.74	0.22	0.15	0.3
10.99	0.22	0.15	0.3
11.25	0.23	0.16	0.31
11.51	0.24	0.16	0.32
11.78	0.24	0.17	0.33
12.05	0.25	0.17	0.34
12.33	0.25	0.17	0.35
12.62	0.26	0.18	0.36
12.91	0.27	0.18	0.36
13.21	0.27	0.18	0.37
13.52	0.28	0.19	0.38
13.84	0.28	0.19	0.39
14.16	0.29	0.19	0.4
14.49	0.29	0.2	0.4
14.83	0.29	0.2	0.41
15.17	0.3	0.2	0.41
15.52	0.3	0.2	0.42
15.89	0.3	0.2	0.42
16.26	0.31	0.21	0.42
16.64	0.31	0.21	0.43
17.02	0.32	0.21	0.44
17.42	0.32	0.22	0.45
17.83	0.33	0.22	0.45
18.24	0.34	0.22	0.46
18.67	0.34	0.23	0.47
19.1	0.35	0.23	0.48
19.54	0.35	0.24	0.49
20	0.36	0.24	0.49
20.47	0.36	0.24	0.5
20.94	0.36	0.24	0.5
21.43	0.36	0.24	0.5
21.93	0.36	0.24	0.5
22.44	0.36	0.24	0.5
22.96	0.36	0.24	0.49
23.5	0.35	0.23	0.49
24.05	0.35	0.23	0.49
24.61	0.35	0.23	0.49
25.18	0.35	0.23	0.49
25.76	0.35	0.23	0.48
26.37	0.35	0.23	0.49
26.98	0.35	0.23	0.49
27.61	0.35	0.23	0.49
28.25	0.36	0.23	0.5
28.91	0.36	0.24	0.51
29.58	0.37	0.24	0.52
30.27	0.38	0.25	0.53
30.98	0.39	0.26	0.55
31.7	0.4	0.26	0.57
32.44	0.42	0.27	0.59
33.19	0.43	0.28	0.61
33.96	0.45	0.29	0.63
34.76	0.47	0.31	0.65
35.57	0.49	0.32	0.68
36.39	0.51	0.33	0.71
37.24	0.53	0.35	0.74
38.11	0.56	0.37	0.78
39	0.59	0.39	0.83
39.91	0.63	0.42	0.88
40.83	0.67	0.44	0.94
41.79	0.72	0.48	1
42.76	0.77	0.51	1.07
43.76	0.82	0.54	1.14
44.77	0.87	0.58	1.21
45.82	0.92	0.61	1.28
46.88	0.96	0.64	1.34
47.98	1	0.67	1.39
49.09	1.04	0.69	1.43
50.24	1.06	0.71	1.47
51.41	1.08	0.73	1.5
52.61	1.1	0.74	1.52
53.83	1.12	0.75	1.54
55.08	1.13	0.77	1.56
56.37	1.15	0.78	1.59
57.68	1.18	0.8	1.62
59.02	1.21	0.82	1.66
60.4	1.24	0.84	1.71
61.81	1.28	0.87	1.76
63.25	1.33	0.9	1.82
64.72	1.37	0.93	1.88
66.23	1.41	0.95	1.94
67.77	1.45	0.98	2
69.35	1.49	1	2.05
70.96	1.52	1.02	2.09
72.62	1.54	1.04	2.13
