# Supplementary material for: Millennial-scale climate variability over land overprinted by ocean temperature fluctuations
Source: Nat Geosci. Author manuscript; Available in PMC 2023 Apr 30. (PMC7614181; doi:10.1038/s41561-022-01056-4)
Supplement: Source Data File Figure 1 [file EMS154709-supplement-Source_Data_File_Figure_1.zip › BEST_TJJA_DetrendedCO2_Fig1ab.csv]

Scales	PSD	lowerPSD	upperPSD
2	0.56	0.45	0.68
2.05	0.56	0.46	0.68
2.09	0.56	0.46	0.68
2.14	0.56	0.46	0.67
2.19	0.56	0.46	0.67
2.24	0.56	0.46	0.67
2.3	0.56	0.46	0.66
2.35	0.56	0.46	0.66
2.4	0.56	0.46	0.66
2.46	0.55	0.46	0.65
2.52	0.55	0.45	0.65
2.58	0.54	0.45	0.64
2.64	0.54	0.44	0.64
2.7	0.53	0.44	0.64
2.76	0.53	0.44	0.63
2.83	0.53	0.44	0.64
2.89	0.53	0.44	0.64
2.96	0.53	0.44	0.64
3.03	0.54	0.44	0.65
3.1	0.54	0.44	0.65
3.17	0.54	0.44	0.65
3.24	0.54	0.44	0.66
3.32	0.55	0.44	0.66
3.4	0.55	0.44	0.67
3.48	0.55	0.44	0.67
3.56	0.55	0.44	0.67
3.64	0.54	0.43	0.66
3.72	0.54	0.43	0.66
3.81	0.52	0.42	0.64
3.9	0.51	0.4	0.63
3.99	0.5	0.39	0.61
4.08	0.48	0.38	0.59
4.18	0.46	0.36	0.57
4.28	0.45	0.35	0.56
4.38	0.44	0.35	0.55
4.48	0.44	0.34	0.54
4.58	0.44	0.34	0.55
4.69	0.45	0.35	0.56
4.8	0.46	0.35	0.57
4.91	0.48	0.37	0.6
5.02	0.5	0.38	0.63
5.14	0.52	0.4	0.66
5.26	0.55	0.42	0.69
5.38	0.58	0.44	0.73
5.51	0.6	0.46	0.76
5.64	0.62	0.47	0.79
5.77	0.64	0.48	0.82
5.9	0.66	0.49	0.84
6.04	0.67	0.5	0.85
6.18	0.68	0.51	0.87
6.32	0.68	0.51	0.87
6.47	0.69	0.51	0.88
6.62	0.69	0.51	0.89
6.78	0.69	0.51	0.89
6.93	0.68	0.51	0.89
7.1	0.68	0.5	0.88
7.26	0.67	0.49	0.87
7.43	0.66	0.48	0.85
7.6	0.64	0.47	0.83
7.78	0.62	0.45	0.81
7.96	0.6	0.44	0.79
8.15	0.58	0.42	0.77
8.34	0.57	0.41	0.75
8.53	0.56	0.4	0.73
8.73	0.55	0.39	0.72
8.93	0.55	0.39	0.72
9.14	0.55	0.39	0.72
9.35	0.55	0.39	0.73
9.57	0.56	0.4	0.74
9.8	0.57	0.4	0.76
10.02	0.58	0.41	0.77
10.26	0.59	0.41	0.78
10.5	0.59	0.42	0.79
10.74	0.6	0.42	0.8
10.99	0.6	0.42	0.81
11.25	0.6	0.42	0.81
11.51	0.6	0.42	0.81
11.78	0.59	0.41	0.8
12.05	0.59	0.41	0.79
12.33	0.58	0.4	0.78
12.62	0.57	0.4	0.77
12.91	0.56	0.39	0.76
13.21	0.56	0.38	0.76
13.52	0.55	0.38	0.75
13.84	0.55	0.38	0.75
14.16	0.55	0.38	0.75
14.49	0.55	0.38	0.75
14.83	0.55	0.38	0.75
15.17	0.56	0.38	0.76
15.52	0.56	0.38	0.77
15.89	0.57	0.39	0.78
16.26	0.58	0.4	0.8
16.64	0.59	0.4	0.82
17.02	0.61	0.41	0.84
17.42	0.63	0.42	0.86
17.83	0.65	0.43	0.89
18.24	0.66	0.45	0.92
18.67	0.68	0.46	0.95
19.1	0.7	0.47	0.97
19.54	0.72	0.48	1
20	0.73	0.49	1.02
20.47	0.74	0.5	1.03
20.94	0.75	0.5	1.05
21.43	0.76	0.5	1.06
21.93	0.76	0.51	1.06
22.44	0.76	0.51	1.06
22.96	0.76	0.51	1.06
23.5	0.76	0.5	1.06
24.05	0.76	0.5	1.05
24.61	0.75	0.5	1.05
25.18	0.74	0.49	1.04
25.76	0.74	0.49	1.03
26.37	0.73	0.48	1.02
26.98	0.73	0.48	1.01
27.61	0.72	0.48	1.01
28.25	0.71	0.47	1
28.91	0.71	0.47	0.99
29.58	0.71	0.47	0.99
30.27	0.71	0.46	0.99
30.98	0.7	0.46	0.99
31.7	0.71	0.46	0.99
32.44	0.71	0.47	0.99
33.19	0.71	0.47	1
33.96	0.72	0.47	1.01
34.76	0.74	0.48	1.03
35.57	0.75	0.49	1.06
36.39	0.78	0.51	1.09
37.24	0.81	0.53	1.14
38.11	0.85	0.56	1.19
39	0.9	0.59	1.26
39.91	0.95	0.62	1.34
40.83	1.01	0.66	1.42
41.79	1.08	0.7	1.52
42.76	1.14	0.75	1.61
43.76	1.21	0.79	1.7
44.77	1.27	0.83	1.78
45.82	1.32	0.86	1.86
46.88	1.36	0.89	1.92
47.98	1.4	0.91	1.97
49.09	1.42	0.92	2
50.24	1.43	0.93	2.02
51.41	1.43	0.93	2.02
52.61	1.43	0.93	2.01
53.83	1.42	0.93	2
55.08	1.41	0.92	1.99
56.37	1.4	0.91	1.98
57.68	1.39	0.91	1.97
59.02	1.39	0.91	1.96
60.4	1.39	0.91	1.97
61.81	1.4	0.91	1.98
63.25	1.41	0.92	1.99
64.72	1.42	0.92	2.01
66.23	1.44	0.93	2.03
67.77	1.45	0.94	2.06
69.35	1.47	0.95	2.08
70.96	1.47	0.95	2.09
72.62	1.48	0.95	2.1
74.31	1.48	0.95	2.11
76.04	1.48	0.94	2.11
77.81	1.47	0.94	2.1
79.62	1.46	0.93	2.09
