# Supplementary material for: Millennial-scale climate variability over land overprinted by ocean temperature fluctuations
Source: Nat Geosci. Author manuscript; Available in PMC 2023 Apr 30. (PMC7614181; doi:10.1038/s41561-022-01056-4)
Supplement: Source Data File Figure 1 [file EMS154709-supplement-Source_Data_File_Figure_1.zip › BEST_TJJA_Fig1ab.csv]

Scales	PSD	lowerPSD	upperPSD
2	0.56	0.45	0.69
2.05	0.56	0.45	0.68
2.09	0.56	0.46	0.68
2.14	0.56	0.46	0.68
2.19	0.56	0.46	0.67
2.24	0.56	0.46	0.67
2.3	0.56	0.46	0.67
2.35	0.56	0.46	0.66
2.4	0.56	0.46	0.66
2.46	0.55	0.45	0.66
2.52	0.55	0.45	0.65
2.58	0.54	0.45	0.64
2.64	0.54	0.44	0.64
2.7	0.53	0.44	0.64
2.76	0.53	0.44	0.64
2.83	0.53	0.43	0.64
2.89	0.53	0.43	0.64
2.96	0.53	0.43	0.64
3.03	0.54	0.44	0.65
3.1	0.54	0.44	0.65
3.17	0.54	0.44	0.66
3.24	0.55	0.44	0.66
3.32	0.55	0.44	0.67
3.4	0.55	0.44	0.67
3.48	0.55	0.44	0.67
3.56	0.55	0.44	0.67
3.64	0.54	0.43	0.67
3.72	0.54	0.43	0.66
3.81	0.53	0.42	0.65
3.9	0.51	0.4	0.63
3.99	0.5	0.39	0.61
4.08	0.48	0.38	0.59
4.18	0.46	0.36	0.58
4.28	0.45	0.35	0.56
4.38	0.44	0.34	0.55
4.48	0.44	0.34	0.55
4.58	0.44	0.34	0.55
4.69	0.45	0.34	0.56
4.8	0.46	0.35	0.58
4.91	0.48	0.37	0.6
5.02	0.5	0.38	0.63
5.14	0.52	0.4	0.66
5.26	0.55	0.42	0.7
5.38	0.58	0.44	0.73
5.51	0.6	0.45	0.76
5.64	0.62	0.47	0.79
5.77	0.64	0.48	0.82
5.9	0.66	0.49	0.84
6.04	0.67	0.5	0.86
6.18	0.68	0.51	0.87
6.32	0.68	0.51	0.88
6.47	0.69	0.51	0.88
6.62	0.69	0.51	0.89
6.78	0.69	0.51	0.89
6.93	0.69	0.51	0.89
7.1	0.68	0.5	0.89
7.26	0.67	0.49	0.87
7.43	0.66	0.48	0.86
7.6	0.64	0.47	0.84
7.78	0.62	0.45	0.82
7.96	0.6	0.44	0.79
8.15	0.59	0.42	0.77
8.34	0.57	0.41	0.75
8.53	0.56	0.4	0.74
8.73	0.55	0.39	0.73
8.93	0.55	0.39	0.72
9.14	0.55	0.39	0.72
9.35	0.55	0.39	0.73
9.57	0.56	0.4	0.74
9.8	0.57	0.4	0.75
10.02	0.57	0.41	0.77
10.26	0.58	0.41	0.78
10.5	0.59	0.42	0.79
10.74	0.6	0.42	0.8
10.99	0.6	0.42	0.81
11.25	0.6	0.42	0.81
11.51	0.6	0.42	0.81
11.78	0.6	0.42	0.81
12.05	0.59	0.41	0.8
12.33	0.58	0.4	0.79
12.62	0.58	0.4	0.78
12.91	0.57	0.39	0.77
13.21	0.56	0.39	0.77
13.52	0.56	0.39	0.76
13.84	0.56	0.38	0.76
14.16	0.56	0.38	0.76
14.49	0.56	0.38	0.76
14.83	0.56	0.38	0.77
15.17	0.56	0.38	0.77
15.52	0.57	0.39	0.78
15.89	0.58	0.39	0.79
16.26	0.59	0.4	0.81
16.64	0.6	0.4	0.83
17.02	0.62	0.41	0.85
17.42	0.63	0.43	0.87
17.83	0.65	0.44	0.9
18.24	0.67	0.45	0.93
18.67	0.69	0.46	0.95
19.1	0.71	0.47	0.98
19.54	0.72	0.48	1
20	0.74	0.49	1.02
20.47	0.75	0.5	1.04
20.94	0.76	0.51	1.05
21.43	0.76	0.51	1.05
21.93	0.76	0.51	1.06
22.44	0.76	0.51	1.06
22.96	0.76	0.5	1.05
23.5	0.75	0.5	1.04
24.05	0.74	0.49	1.03
24.61	0.73	0.49	1.02
25.18	0.73	0.48	1.01
25.76	0.72	0.48	1
26.37	0.71	0.47	0.99
26.98	0.7	0.47	0.98
27.61	0.7	0.46	0.97
28.25	0.69	0.46	0.97
28.91	0.69	0.46	0.96
29.58	0.69	0.46	0.96
30.27	0.69	0.46	0.96
30.98	0.69	0.46	0.96
31.7	0.69	0.46	0.97
32.44	0.7	0.46	0.97
33.19	0.7	0.46	0.99
33.96	0.72	0.47	1
34.76	0.73	0.48	1.03
35.57	0.76	0.5	1.06
36.39	0.79	0.52	1.1
37.24	0.83	0.55	1.16
38.11	0.88	0.58	1.23
39	0.94	0.62	1.32
39.91	1.02	0.67	1.42
40.83	1.1	0.72	1.54
41.79	1.19	0.78	1.67
42.76	1.29	0.85	1.8
43.76	1.38	0.91	1.93
44.77	1.47	0.96	2.06
45.82	1.54	1.01	2.16
46.88	1.6	1.05	2.25
47.98	1.65	1.08	2.31
49.09	1.67	1.1	2.35
50.24	1.68	1.11	2.36
51.41	1.68	1.1	2.36
52.61	1.68	1.1	2.35
53.83	1.67	1.09	2.34
55.08	1.66	1.09	2.33
56.37	1.67	1.1	2.35
57.68	1.69	1.11	2.38
59.02	1.73	1.13	2.43
60.4	1.79	1.17	2.51
61.81	1.86	1.21	2.61
63.25	1.94	1.27	2.73
64.72	2.03	1.32	2.86
66.23	2.12	1.38	3
67.77	2.22	1.44	3.13
69.35	2.3	1.49	3.26
70.96	2.38	1.54	3.37
72.62	2.43	1.57	3.45
74.31	2.47	1.59	3.51
76.04	2.5	1.6	3.55
77.81	2.51	1.61	3.57
79.62	2.51	1.6	3.58
