# Supplementary material for: Millennial-scale climate variability over land overprinted by ocean temperature fluctuations
Source: Nat Geosci. Author manuscript; Available in PMC 2023 Apr 30. (PMC7614181; doi:10.1038/s41561-022-01056-4)
Supplement: Source Data File Figure 1 [file EMS154709-supplement-Source_Data_File_Figure_1.zip › ECHAM5_TJJA_DetrendedSin_Fig1a.csv]

Scales	PSD	lowerPSD	upperPSD
2	0.95	0.92	0.98
2.05	0.95	0.92	0.98
2.09	0.95	0.92	0.98
2.14	0.95	0.92	0.98
2.19	0.96	0.93	0.99
2.24	0.96	0.93	0.99
2.3	0.96	0.94	0.99
2.35	0.97	0.94	1
2.4	0.98	0.95	1.01
2.46	0.99	0.96	1.02
2.52	1	0.97	1.03
2.58	1.01	0.98	1.04
2.64	1.02	0.99	1.05
2.7	1.03	1	1.06
2.76	1.05	1.01	1.08
2.83	1.06	1.03	1.1
2.89	1.08	1.05	1.12
2.96	1.11	1.07	1.14
3.03	1.13	1.1	1.17
3.1	1.16	1.12	1.19
3.17	1.18	1.15	1.22
3.24	1.21	1.17	1.25
3.32	1.23	1.19	1.27
3.4	1.24	1.2	1.29
3.48	1.26	1.21	1.3
3.56	1.26	1.22	1.31
3.64	1.26	1.22	1.31
3.72	1.26	1.21	1.31
3.81	1.26	1.21	1.31
3.9	1.25	1.2	1.3
3.99	1.24	1.19	1.29
4.08	1.23	1.18	1.28
4.18	1.23	1.18	1.28
4.28	1.22	1.17	1.27
4.38	1.21	1.16	1.27
4.48	1.21	1.16	1.26
4.58	1.21	1.15	1.26
4.69	1.2	1.15	1.26
4.8	1.2	1.15	1.26
4.91	1.2	1.15	1.26
5.02	1.2	1.15	1.25
5.14	1.2	1.14	1.25
5.26	1.2	1.14	1.25
5.38	1.2	1.14	1.25
5.51	1.2	1.14	1.25
5.64	1.2	1.14	1.25
5.77	1.2	1.14	1.26
5.9	1.2	1.14	1.26
6.04	1.2	1.14	1.26
6.18	1.2	1.14	1.26
6.32	1.2	1.15	1.26
6.47	1.21	1.15	1.27
6.62	1.21	1.15	1.27
6.78	1.21	1.15	1.27
6.93	1.2	1.14	1.27
7.1	1.2	1.14	1.27
7.26	1.2	1.14	1.27
7.43	1.2	1.14	1.27
7.6	1.21	1.14	1.27
7.78	1.21	1.14	1.28
7.96	1.22	1.15	1.29
8.15	1.22	1.15	1.29
8.34	1.23	1.16	1.3
8.53	1.23	1.16	1.3
8.73	1.23	1.16	1.31
8.93	1.23	1.15	1.31
9.14	1.23	1.15	1.3
9.35	1.22	1.14	1.3
9.57	1.22	1.14	1.29
9.8	1.21	1.13	1.29
10.02	1.21	1.13	1.29
10.26	1.21	1.13	1.29
10.5	1.21	1.13	1.29
10.74	1.22	1.14	1.3
10.99	1.22	1.14	1.3
11.25	1.23	1.15	1.31
11.51	1.23	1.15	1.32
11.78	1.24	1.15	1.32
12.05	1.24	1.16	1.33
12.33	1.25	1.16	1.34
12.62	1.25	1.17	1.34
12.91	1.26	1.17	1.35
13.21	1.27	1.18	1.36
13.52	1.29	1.2	1.38
13.84	1.3	1.21	1.4
14.16	1.32	1.23	1.42
14.49	1.34	1.24	1.44
14.83	1.36	1.26	1.46
15.17	1.38	1.27	1.48
15.52	1.39	1.28	1.5
15.89	1.39	1.29	1.51
16.26	1.39	1.28	1.51
16.64	1.39	1.27	1.5
17.02	1.37	1.26	1.49
17.42	1.36	1.24	1.48
17.83	1.34	1.22	1.46
18.24	1.32	1.21	1.44
18.67	1.31	1.19	1.43
19.1	1.3	1.18	1.42
19.54	1.29	1.17	1.41
20	1.29	1.17	1.42
20.47	1.3	1.18	1.42
20.94	1.31	1.19	1.44
21.43	1.33	1.2	1.46
21.93	1.35	1.22	1.48
22.44	1.37	1.24	1.51
22.96	1.4	1.26	1.54
23.5	1.42	1.28	1.57
24.05	1.44	1.3	1.59
24.61	1.47	1.32	1.62
25.18	1.48	1.33	1.64
25.76	1.49	1.34	1.65
26.37	1.5	1.34	1.66
26.98	1.49	1.33	1.66
27.61	1.49	1.32	1.66
28.25	1.48	1.31	1.65
28.91	1.46	1.3	1.64
29.58	1.45	1.28	1.63
30.27	1.45	1.28	1.63
30.98	1.45	1.28	1.63
31.7	1.46	1.28	1.64
32.44	1.47	1.29	1.66
33.19	1.49	1.31	1.69
33.96	1.51	1.32	1.71
34.76	1.53	1.34	1.74
35.57	1.55	1.35	1.76
36.39	1.56	1.35	1.77
37.24	1.56	1.35	1.78
38.11	1.55	1.34	1.78
39	1.54	1.33	1.77
39.91	1.53	1.31	1.76
40.83	1.51	1.3	1.74
41.79	1.5	1.29	1.73
42.76	1.5	1.29	1.73
43.76	1.51	1.3	1.73
44.77	1.52	1.31	1.75
45.82	1.55	1.34	1.77
46.88	1.59	1.38	1.81
47.98	1.63	1.42	1.86
49.09	1.67	1.45	1.91
50.24	1.72	1.49	1.95
51.41	1.75	1.52	1.99
52.61	1.78	1.54	2.03
53.83	1.8	1.55	2.05
55.08	1.81	1.56	2.07
56.37	1.81	1.56	2.07
57.68	1.8	1.55	2.07
59.02	1.8	1.54	2.07
60.4	1.79	1.52	2.07
61.81	1.78	1.51	2.06
63.25	1.76	1.49	2.05
64.72	1.75	1.48	2.05
66.23	1.74	1.46	2.04
67.77	1.73	1.45	2.03
69.35	1.72	1.44	2.03
70.96	1.72	1.43	2.02
72.62	1.72	1.43	2.02
74.31	1.71	1.43	2.03
76.04	1.72	1.42	2.03
77.81	1.72	1.43	2.03
79.62	1.72	1.43	2.04
81.48	1.72	1.43	2.04
83.37	1.73	1.43	2.05
85.32	1.74	1.43	2.06
87.3	1.75	1.44	2.08
89.34	1.77	1.45	2.11
91.42	1.79	1.47	2.14
93.55	1.82	1.49	2.18
95.73	1.86	1.52	2.22
97.96	1.88	1.53	2.26
100.24	1.9	1.54	2.29
102.57	1.9	1.54	2.29
104.96	1.89	1.53	2.28
107.41	1.87	1.51	2.25
109.91	1.83	1.48	2.21
112.47	1.78	1.44	2.15
115.09	1.73	1.4	2.09
117.77	1.68	1.36	2.03
120.51	1.64	1.32	1.99
123.32	1.6	1.29	1.95
126.19	1.58	1.26	1.92
129.13	1.56	1.24	1.9
132.14	1.54	1.23	1.89
135.22	1.54	1.22	1.89
138.37	1.53	1.21	1.89
141.59	1.53	1.2	1.88
144.89	1.52	1.19	1.88
148.26	1.51	1.18	1.88
151.72	1.5	1.17	1.87
155.25	1.49	1.15	1.86
158.87	1.47	1.14	1.84
162.57	1.45	1.12	1.81
166.35	1.42	1.09	1.78
170.23	1.39	1.07	1.74
174.19	1.36	1.05	1.71
178.25	1.33	1.02	1.68
182.4	1.31	1	1.65
186.65	1.3	0.99	1.64
191	1.29	0.98	1.63
195.45	1.29	0.98	1.64
200	1.31	0.99	1.66
204.66	1.32	1	1.68
209.43	1.34	1.02	1.7
214.3	1.36	1.03	1.72
219.3	1.37	1.04	1.73
224.4	1.38	1.05	1.74
229.63	1.38	1.04	1.74
234.98	1.37	1.04	1.74
240.45	1.36	1.02	1.73
246.05	1.34	1	1.72
251.79	1.33	0.98	1.71
257.65	1.32	0.97	1.71
263.65	1.31	0.95	1.71
269.79	1.31	0.95	1.71
276.08	1.31	0.95	1.72
282.51	1.32	0.96	1.73
289.09	1.33	0.97	1.74
295.82	1.34	0.98	1.74
302.71	1.35	1	1.75
309.76	1.36	1.01	1.75
316.98	1.36	1.01	1.76
324.36	1.37	1.02	1.76
331.92	1.37	1.02	1.77
339.65	1.37	1.01	1.78
347.56	1.37	1	1.79
355.66	1.38	0.99	1.81
363.94	1.38	0.99	1.84
372.42	1.39	0.98	1.87
381.09	1.4	0.98	1.89
389.97	1.42	0.98	1.92
399.05	1.43	0.98	1.94
408.35	1.44	0.99	1.96
417.86	1.46	1	1.98
427.59	1.47	1.01	2
437.55	1.49	1.02	2.03
447.74	1.51	1.04	2.07
458.17	1.55	1.05	2.12
468.85	1.59	1.07	2.19
479.77	1.64	1.1	2.27
490.94	1.7	1.13	2.37
502.38	1.78	1.17	2.48
514.08	1.86	1.22	2.6
526.05	1.94	1.27	2.73
538.31	2.02	1.32	2.85
550.85	2.1	1.37	2.95
563.68	2.16	1.41	3.05
576.81	2.22	1.45	3.12
590.24	2.26	1.49	3.18
603.99	2.29	1.51	3.21
618.06	2.31	1.52	3.23
632.46	2.31	1.52	3.23
647.19	2.3	1.51	3.22
662.26	2.27	1.49	3.18
677.69	2.23	1.46	3.13
693.47	2.16	1.41	3.05
709.63	2.09	1.35	2.96
726.16	2	1.29	2.84
743.07	1.9	1.22	2.71
760.38	1.8	1.15	2.57
778.09	1.7	1.08	2.43
796.21	1.61	1.02	2.3
814.76	1.53	0.97	2.19
833.74	1.46	0.92	2.09
853.16	1.4	0.89	2
873.03	1.36	0.86	1.94
893.37	1.32	0.84	1.89
914.18	1.3	0.83	1.85
935.47	1.28	0.83	1.81
957.26	1.27	0.82	1.79
979.56	1.26	0.82	1.77
1002.37	1.25	0.82	1.75
1025.72	1.25	0.82	1.74
1049.61	1.25	0.83	1.74
1074.06	1.26	0.84	1.75
1099.08	1.27	0.85	1.76
1124.68	1.29	0.86	1.79
1150.88	1.32	0.88	1.82
1177.69	1.35	0.9	1.86
1205.12	1.38	0.93	1.91
1233.19	1.41	0.95	1.95
1261.91	1.45	0.97	2
1291.31	1.48	0.99	2.04
1321.39	1.5	1.01	2.07
1352.17	1.52	1.02	2.1
1383.66	1.53	1.03	2.11
1415.89	1.54	1.03	2.12
1448.87	1.54	1.03	2.13
1482.62	1.54	1.03	2.13
1517.16	1.54	1.03	2.13
1552.49	1.54	1.03	2.14
1588.66	1.54	1.02	2.14
1625.66	1.55	1.03	2.15
1663.53	1.55	1.03	2.17
1702.28	1.56	1.03	2.18
1741.93	1.57	1.04	2.2
1782.5	1.58	1.04	2.22
1824.02	1.6	1.05	2.24
1866.51	1.6	1.05	2.26
1909.99	1.61	1.05	2.27
1954.47	1.61	1.04	2.28
2000	1.61	1.04	2.29
2046.59	1.61	1.03	2.29
2094.26	1.6	1.02	2.29
2143.04	1.59	1.01	2.29
2192.96	1.58	0.99	2.28
2244.04	1.57	0.98	2.27
2296.31	1.55	0.96	2.26
2349.8	1.54	0.95	2.24
2404.53	1.53	0.94	2.23
2460.54	1.51	0.93	2.22
2517.85	1.5	0.92	2.21
2576.5	1.49	0.91	2.19
2636.51	1.48	0.9	2.18
2697.93	1.47	0.89	2.16
2760.77	1.45	0.88	2.14
2825.08	1.44	0.86	2.13
2890.88	1.42	0.85	2.11
2958.22	1.4	0.84	2.09
