# Supplementary material for: Millennial-scale climate variability over land overprinted by ocean temperature fluctuations
Source: Nat Geosci. Author manuscript; Available in PMC 2023 Apr 30. (PMC7614181; doi:10.1038/s41561-022-01056-4)
Supplement: Source Data File Figure 1 [file EMS154709-supplement-Source_Data_File_Figure_1.zip › ECHAM5_TJJA_Fig1a.csv]

Scales	PSD	lowerPSD	upperPSD
2	0.95	0.92	0.99
2.05	0.95	0.92	0.99
2.09	0.95	0.92	0.99
2.14	0.95	0.92	0.99
2.19	0.96	0.93	0.99
2.24	0.96	0.93	0.99
2.3	0.96	0.94	0.99
2.35	0.97	0.94	1
2.4	0.98	0.95	1.01
2.46	0.99	0.96	1.02
2.52	1	0.97	1.03
2.58	1.01	0.98	1.04
2.64	1.02	0.99	1.05
2.7	1.03	1	1.06
2.76	1.05	1.02	1.08
2.83	1.06	1.03	1.1
2.89	1.08	1.05	1.12
2.96	1.11	1.07	1.14
3.03	1.13	1.1	1.17
3.1	1.16	1.12	1.2
3.17	1.18	1.15	1.22
3.24	1.21	1.17	1.25
3.32	1.23	1.19	1.27
3.4	1.24	1.2	1.29
3.48	1.26	1.21	1.3
3.56	1.26	1.22	1.3
3.64	1.26	1.22	1.31
3.72	1.26	1.22	1.3
3.81	1.26	1.21	1.3
3.9	1.25	1.21	1.29
3.99	1.24	1.2	1.29
4.08	1.23	1.19	1.28
4.18	1.23	1.18	1.27
4.28	1.22	1.17	1.27
4.38	1.21	1.17	1.26
4.48	1.21	1.16	1.26
4.58	1.21	1.16	1.26
4.69	1.2	1.15	1.26
4.8	1.2	1.15	1.25
4.91	1.2	1.15	1.25
5.02	1.2	1.15	1.25
5.14	1.2	1.15	1.25
5.26	1.2	1.14	1.25
5.38	1.2	1.14	1.25
5.51	1.2	1.14	1.25
5.64	1.2	1.14	1.25
5.77	1.2	1.14	1.26
5.9	1.2	1.14	1.26
6.04	1.2	1.14	1.26
6.18	1.2	1.14	1.27
6.32	1.2	1.14	1.27
6.47	1.21	1.14	1.27
6.62	1.21	1.14	1.27
6.78	1.21	1.14	1.28
6.93	1.2	1.14	1.28
7.1	1.2	1.13	1.27
7.26	1.2	1.14	1.27
7.43	1.2	1.14	1.27
7.6	1.21	1.14	1.28
7.78	1.21	1.14	1.28
7.96	1.22	1.15	1.28
8.15	1.22	1.16	1.29
8.34	1.23	1.16	1.3
8.53	1.23	1.16	1.3
8.73	1.23	1.16	1.3
8.93	1.23	1.16	1.3
9.14	1.23	1.15	1.3
9.35	1.22	1.15	1.29
9.57	1.22	1.14	1.29
9.8	1.21	1.14	1.29
10.02	1.21	1.13	1.29
10.26	1.21	1.13	1.29
10.5	1.21	1.13	1.29
10.74	1.22	1.13	1.3
10.99	1.22	1.14	1.31
11.25	1.23	1.14	1.32
11.51	1.23	1.15	1.32
11.78	1.24	1.15	1.33
12.05	1.24	1.15	1.34
12.33	1.25	1.16	1.35
12.62	1.25	1.16	1.35
12.91	1.26	1.16	1.36
13.21	1.27	1.17	1.38
13.52	1.29	1.18	1.39
13.84	1.3	1.2	1.41
14.16	1.32	1.21	1.43
14.49	1.34	1.23	1.45
14.83	1.36	1.25	1.47
15.17	1.38	1.27	1.49
15.52	1.39	1.28	1.5
15.89	1.39	1.29	1.5
16.26	1.39	1.29	1.5
16.64	1.39	1.28	1.5
17.02	1.37	1.27	1.48
17.42	1.36	1.25	1.47
17.83	1.34	1.23	1.45
18.24	1.32	1.21	1.44
18.67	1.31	1.19	1.42
19.1	1.3	1.18	1.42
19.54	1.29	1.18	1.41
20	1.29	1.17	1.41
20.47	1.3	1.18	1.42
20.94	1.31	1.19	1.44
21.43	1.33	1.2	1.45
21.93	1.35	1.22	1.48
22.44	1.37	1.24	1.5
22.96	1.4	1.27	1.53
23.5	1.42	1.29	1.56
24.05	1.44	1.31	1.59
24.61	1.47	1.33	1.61
25.18	1.48	1.34	1.63
25.76	1.49	1.35	1.64
26.37	1.5	1.36	1.64
26.98	1.49	1.35	1.64
27.61	1.49	1.35	1.63
28.25	1.48	1.33	1.62
28.91	1.46	1.32	1.61
29.58	1.45	1.31	1.6
30.27	1.45	1.3	1.6
30.98	1.45	1.3	1.6
31.7	1.46	1.3	1.62
32.44	1.47	1.31	1.64
33.19	1.49	1.33	1.67
33.96	1.51	1.34	1.69
34.76	1.53	1.36	1.72
35.57	1.55	1.37	1.74
36.39	1.56	1.37	1.75
37.24	1.56	1.37	1.75
38.11	1.55	1.37	1.75
39	1.54	1.36	1.73
39.91	1.53	1.35	1.72
40.83	1.51	1.33	1.71
41.79	1.5	1.32	1.7
42.76	1.5	1.32	1.69
43.76	1.51	1.32	1.7
44.77	1.52	1.34	1.72
45.82	1.55	1.36	1.76
46.88	1.59	1.39	1.8
47.98	1.63	1.42	1.85
49.09	1.67	1.46	1.9
50.24	1.72	1.49	1.95
51.41	1.75	1.52	1.99
52.61	1.78	1.54	2.03
53.83	1.8	1.56	2.05
55.08	1.81	1.56	2.06
56.37	1.81	1.56	2.06
57.68	1.8	1.56	2.06
59.02	1.8	1.55	2.06
60.4	1.79	1.53	2.06
61.81	1.78	1.52	2.05
63.25	1.76	1.5	2.05
64.72	1.75	1.48	2.05
66.23	1.74	1.46	2.05
67.77	1.73	1.44	2.05
69.35	1.72	1.43	2.05
70.96	1.72	1.41	2.05
72.62	1.72	1.41	2.05
74.31	1.72	1.4	2.05
76.04	1.72	1.4	2.06
77.81	1.72	1.4	2.06
79.62	1.72	1.41	2.06
81.48	1.72	1.41	2.06
83.37	1.73	1.42	2.06
85.32	1.74	1.43	2.07
87.3	1.75	1.45	2.08
89.34	1.77	1.47	2.1
91.42	1.8	1.49	2.13
93.55	1.83	1.52	2.16
95.73	1.86	1.54	2.2
97.96	1.89	1.57	2.23
100.24	1.9	1.58	2.25
102.57	1.91	1.58	2.26
104.96	1.9	1.57	2.25
107.41	1.87	1.54	2.22
109.91	1.83	1.51	2.18
112.47	1.78	1.47	2.13
115.09	1.73	1.42	2.07
117.77	1.69	1.38	2.02
120.51	1.64	1.34	1.98
123.32	1.61	1.31	1.94
126.19	1.58	1.28	1.91
129.13	1.56	1.26	1.89
132.14	1.55	1.25	1.88
135.22	1.54	1.24	1.87
138.37	1.54	1.23	1.87
141.59	1.53	1.23	1.87
144.89	1.53	1.22	1.87
148.26	1.52	1.21	1.86
151.72	1.51	1.19	1.86
155.25	1.5	1.17	1.85
158.87	1.48	1.15	1.84
162.57	1.45	1.13	1.82
166.35	1.43	1.1	1.79
170.23	1.4	1.06	1.77
174.19	1.37	1.03	1.74
178.25	1.34	1	1.71
182.4	1.31	0.98	1.69
186.65	1.3	0.96	1.68
191	1.29	0.95	1.67
195.45	1.29	0.94	1.68
200	1.3	0.95	1.7
204.66	1.31	0.96	1.72
209.43	1.33	0.97	1.75
214.3	1.35	0.98	1.77
219.3	1.37	0.99	1.79
224.4	1.38	1	1.8
229.63	1.38	1.01	1.8
234.98	1.38	1	1.8
240.45	1.36	1	1.78
246.05	1.35	0.99	1.76
251.79	1.34	0.97	1.74
257.65	1.32	0.96	1.73
263.65	1.31	0.95	1.72
269.79	1.31	0.95	1.72
276.08	1.31	0.95	1.72
282.51	1.32	0.95	1.73
289.09	1.32	0.96	1.74
295.82	1.34	0.97	1.75
302.71	1.35	0.97	1.77
309.76	1.36	0.98	1.78
316.98	1.37	0.99	1.8
324.36	1.37	0.99	1.81
331.92	1.38	0.99	1.82
339.65	1.39	0.99	1.84
347.56	1.39	0.99	1.85
355.66	1.4	0.99	1.87
363.94	1.41	0.99	1.88
372.42	1.42	1	1.9
381.09	1.43	1	1.92
389.97	1.44	1.01	1.94
399.05	1.46	1.02	1.96
408.35	1.47	1.03	1.98
417.86	1.48	1.04	1.99
427.59	1.5	1.05	2.01
437.55	1.51	1.06	2.03
447.74	1.53	1.07	2.05
458.17	1.55	1.09	2.09
468.85	1.59	1.11	2.14
479.77	1.63	1.14	2.21
490.94	1.69	1.17	2.29
502.38	1.76	1.21	2.39
514.08	1.84	1.26	2.51
526.05	1.93	1.32	2.64
538.31	2.02	1.38	2.77
550.85	2.12	1.44	2.91
563.68	2.21	1.5	3.03
576.81	2.29	1.55	3.14
590.24	2.36	1.6	3.24
603.99	2.42	1.64	3.31
618.06	2.46	1.68	3.37
632.46	2.49	1.7	3.39
647.19	2.49	1.71	3.39
662.26	2.48	1.71	3.36
677.69	2.44	1.69	3.29
693.47	2.37	1.66	3.2
709.63	2.29	1.6	3.07
726.16	2.18	1.53	2.93
743.07	2.06	1.45	2.77
760.38	1.94	1.36	2.6
778.09	1.82	1.28	2.44
796.21	1.71	1.19	2.3
814.76	1.62	1.12	2.18
833.74	1.54	1.06	2.09
853.16	1.48	1.01	2.02
873.03	1.44	0.98	1.97
893.37	1.4	0.95	1.93
914.18	1.38	0.93	1.91
935.47	1.37	0.92	1.9
957.26	1.36	0.91	1.89
979.56	1.36	0.9	1.89
1002.37	1.36	0.9	1.88
1025.72	1.36	0.9	1.89
1049.61	1.37	0.91	1.9
1074.06	1.38	0.92	1.92
1099.08	1.4	0.93	1.95
1124.68	1.44	0.95	2
1150.88	1.47	0.98	2.05
1177.69	1.52	1	2.12
1205.12	1.57	1.03	2.19
1233.19	1.61	1.06	2.26
1261.91	1.66	1.09	2.33
1291.31	1.7	1.11	2.4
1321.39	1.74	1.13	2.46
1352.17	1.77	1.14	2.52
1383.66	1.8	1.16	2.57
1415.89	1.83	1.17	2.62
1448.87	1.87	1.18	2.68
1482.62	1.91	1.2	2.74
1517.16	1.96	1.23	2.83
1552.49	2.01	1.25	2.92
1588.66	2.08	1.28	3.03
1625.66	2.15	1.32	3.15
1663.53	2.22	1.35	3.27
1702.28	2.29	1.38	3.38
1741.93	2.35	1.4	3.5
1782.5	2.41	1.43	3.6
1824.02	2.47	1.45	3.71
1866.51	2.55	1.49	3.83
1909.99	2.64	1.54	3.99
1954.47	2.78	1.62	4.21
2000	2.98	1.73	4.51
2046.59	3.25	1.88	4.91
2094.26	3.59	2.08	5.43
2143.04	4	2.33	6.05
2192.96	4.48	2.6	6.76
2244.04	5	2.91	7.55
2296.31	5.55	3.23	8.38
2349.8	6.11	3.55	9.24
2404.53	6.68	3.87	10.11
2460.54	7.23	4.18	10.96
2517.85	7.75	4.46	11.78
2576.5	8.21	4.7	12.52
2636.51	8.59	4.89	13.15
2697.93	8.88	5.02	13.63
2760.77	9.05	5.08	13.96
2825.08	9.12	5.08	14.12
2890.88	9.09	5.02	14.14
2958.22	8.98	4.92	14.04
