# Supplementary material for: Millennial-scale climate variability over land overprinted by ocean temperature fluctuations
Source: Nat Geosci. Author manuscript; Available in PMC 2023 Apr 30. (PMC7614181; doi:10.1038/s41561-022-01056-4)
Supplement: Source Data File Figure 1 [file EMS154709-supplement-Source_Data_File_Figure_1.zip › HadCRUT_Marine_DetrendedCO2_Fig1b.csv]

Scales	PSD	lowerPSD	upperPSD
2	0.13	0.1	0.16
2.05	0.13	0.1	0.16
2.09	0.13	0.1	0.16
2.14	0.13	0.1	0.16
2.19	0.13	0.11	0.16
2.24	0.13	0.1	0.16
2.3	0.13	0.1	0.16
2.35	0.13	0.1	0.15
2.4	0.12	0.1	0.15
2.46	0.12	0.1	0.15
2.52	0.12	0.09	0.14
2.58	0.11	0.09	0.14
2.64	0.11	0.09	0.13
2.7	0.11	0.09	0.13
2.76	0.11	0.08	0.13
2.83	0.11	0.08	0.13
2.89	0.11	0.08	0.13
2.96	0.11	0.09	0.13
3.03	0.11	0.09	0.14
3.1	0.12	0.09	0.14
3.17	0.12	0.09	0.15
3.24	0.12	0.1	0.16
3.32	0.13	0.1	0.16
3.4	0.14	0.11	0.17
3.48	0.14	0.11	0.18
3.56	0.15	0.11	0.18
3.64	0.15	0.12	0.19
3.72	0.15	0.12	0.19
3.81	0.16	0.12	0.2
3.9	0.16	0.12	0.2
3.99	0.16	0.12	0.2
4.08	0.16	0.12	0.2
4.18	0.16	0.12	0.21
4.28	0.16	0.12	0.21
4.38	0.17	0.13	0.21
4.48	0.17	0.13	0.22
4.58	0.18	0.13	0.22
4.69	0.18	0.14	0.23
4.8	0.19	0.14	0.24
4.91	0.19	0.14	0.25
5.02	0.2	0.15	0.26
5.14	0.21	0.15	0.27
5.26	0.21	0.16	0.28
5.38	0.22	0.16	0.28
5.51	0.22	0.16	0.29
5.64	0.22	0.16	0.29
5.77	0.22	0.16	0.28
5.9	0.22	0.16	0.28
6.04	0.21	0.16	0.27
6.18	0.21	0.15	0.27
6.32	0.2	0.15	0.26
6.47	0.2	0.14	0.26
6.62	0.2	0.14	0.26
6.78	0.19	0.14	0.26
6.93	0.2	0.14	0.26
7.1	0.2	0.14	0.26
7.26	0.2	0.15	0.27
7.43	0.21	0.15	0.27
7.6	0.21	0.15	0.28
7.78	0.21	0.15	0.28
7.96	0.21	0.15	0.28
8.15	0.21	0.15	0.28
8.34	0.21	0.15	0.28
8.53	0.21	0.15	0.28
8.73	0.21	0.15	0.28
8.93	0.21	0.15	0.28
9.14	0.21	0.15	0.28
9.35	0.21	0.15	0.28
9.57	0.21	0.15	0.28
9.8	0.21	0.15	0.28
10.02	0.21	0.14	0.28
10.26	0.2	0.14	0.27
10.5	0.2	0.14	0.27
10.74	0.2	0.14	0.27
10.99	0.2	0.14	0.27
11.25	0.2	0.14	0.27
11.51	0.2	0.14	0.27
11.78	0.2	0.14	0.27
12.05	0.21	0.14	0.28
12.33	0.21	0.15	0.29
12.62	0.22	0.15	0.3
12.91	0.23	0.16	0.32
13.21	0.24	0.17	0.33
13.52	0.25	0.17	0.35
13.84	0.26	0.18	0.36
14.16	0.27	0.18	0.37
14.49	0.28	0.19	0.38
14.83	0.29	0.19	0.39
15.17	0.29	0.2	0.4
15.52	0.29	0.2	0.4
15.89	0.3	0.2	0.41
16.26	0.3	0.2	0.41
16.64	0.3	0.2	0.42
17.02	0.31	0.21	0.43
17.42	0.31	0.21	0.44
17.83	0.32	0.21	0.44
18.24	0.33	0.22	0.45
18.67	0.33	0.22	0.46
19.1	0.34	0.23	0.47
19.54	0.35	0.23	0.48
20	0.35	0.23	0.49
20.47	0.36	0.24	0.5
20.94	0.36	0.24	0.51
21.43	0.37	0.24	0.51
21.93	0.37	0.24	0.52
22.44	0.38	0.25	0.53
22.96	0.38	0.25	0.53
23.5	0.39	0.25	0.54
24.05	0.39	0.26	0.55
24.61	0.4	0.26	0.56
25.18	0.4	0.27	0.57
25.76	0.41	0.27	0.58
26.37	0.42	0.28	0.59
26.98	0.43	0.28	0.6
27.61	0.44	0.29	0.61
28.25	0.45	0.29	0.62
28.91	0.46	0.3	0.64
29.58	0.47	0.31	0.66
30.27	0.48	0.31	0.67
30.98	0.49	0.32	0.69
31.7	0.51	0.33	0.72
32.44	0.53	0.34	0.74
33.19	0.54	0.36	0.76
33.96	0.56	0.37	0.79
34.76	0.58	0.38	0.81
35.57	0.6	0.39	0.84
36.39	0.62	0.41	0.87
37.24	0.64	0.42	0.9
38.11	0.67	0.44	0.93
39	0.69	0.46	0.97
39.91	0.72	0.48	1.01
40.83	0.76	0.5	1.06
41.79	0.8	0.53	1.12
42.76	0.85	0.56	1.18
43.76	0.9	0.6	1.25
44.77	0.95	0.63	1.32
45.82	1	0.66	1.39
46.88	1.05	0.7	1.46
47.98	1.09	0.73	1.52
49.09	1.13	0.75	1.58
50.24	1.17	0.78	1.62
51.41	1.2	0.8	1.66
52.61	1.22	0.81	1.69
53.83	1.24	0.83	1.72
55.08	1.26	0.84	1.75
56.37	1.28	0.85	1.77
57.68	1.3	0.87	1.8
59.02	1.33	0.89	1.84
60.4	1.36	0.91	1.89
61.81	1.4	0.94	1.94
63.25	1.45	0.97	2
64.72	1.49	1	2.07
66.23	1.54	1.03	2.14
67.77	1.59	1.07	2.21
69.35	1.64	1.09	2.27
70.96	1.68	1.12	2.33
72.62	1.71	1.14	2.38
74.31	1.73	1.15	2.41
76.04	1.74	1.15	2.43
77.81	1.75	1.15	2.44
79.62	1.75	1.15	2.45
