# Supplementary material for: Millennial-scale climate variability over land overprinted by ocean temperature fluctuations
Source: Nat Geosci. Author manuscript; Available in PMC 2023 Apr 30. (PMC7614181; doi:10.1038/s41561-022-01056-4)
Supplement: Source Data File Figure 1 [file EMS154709-supplement-Source_Data_File_Figure_1.zip › HadCRUT_TJJA_DetrendedCO2_Fig1ab.csv]

Scales	PSD	lowerPSD	upperPSD
2	0.61	0.49	0.74
2.05	0.61	0.49	0.74
2.09	0.61	0.49	0.73
2.14	0.61	0.49	0.73
2.19	0.61	0.49	0.73
2.24	0.61	0.5	0.73
2.3	0.61	0.5	0.73
2.35	0.61	0.5	0.72
2.4	0.6	0.49	0.72
2.46	0.6	0.49	0.72
2.52	0.59	0.49	0.71
2.58	0.59	0.48	0.71
2.64	0.59	0.48	0.7
2.7	0.58	0.48	0.7
2.76	0.58	0.47	0.7
2.83	0.58	0.47	0.7
2.89	0.59	0.47	0.71
2.96	0.59	0.48	0.71
3.03	0.59	0.48	0.72
3.1	0.59	0.48	0.72
3.17	0.6	0.48	0.73
3.24	0.6	0.48	0.73
3.32	0.61	0.48	0.74
3.4	0.61	0.49	0.75
3.48	0.61	0.49	0.75
3.56	0.61	0.48	0.75
3.64	0.61	0.48	0.75
3.72	0.6	0.47	0.74
3.81	0.59	0.46	0.73
3.9	0.58	0.45	0.72
3.99	0.56	0.44	0.7
4.08	0.55	0.42	0.68
4.18	0.53	0.41	0.66
4.28	0.52	0.4	0.65
4.38	0.51	0.39	0.64
4.48	0.51	0.39	0.64
4.58	0.51	0.39	0.64
4.69	0.52	0.4	0.65
4.8	0.54	0.41	0.68
4.91	0.56	0.42	0.7
5.02	0.58	0.44	0.74
5.14	0.61	0.46	0.77
5.26	0.64	0.48	0.81
5.38	0.66	0.5	0.85
5.51	0.69	0.52	0.88
5.64	0.71	0.53	0.91
5.77	0.73	0.55	0.94
5.9	0.75	0.56	0.96
6.04	0.76	0.56	0.97
6.18	0.76	0.57	0.98
6.32	0.77	0.57	0.99
6.47	0.77	0.57	0.99
6.62	0.77	0.56	0.99
6.78	0.76	0.56	0.99
6.93	0.76	0.56	0.99
7.1	0.75	0.55	0.98
7.26	0.74	0.54	0.97
7.43	0.73	0.53	0.96
7.6	0.72	0.52	0.94
7.78	0.7	0.5	0.92
7.96	0.68	0.49	0.9
8.15	0.67	0.48	0.88
8.34	0.65	0.46	0.87
8.53	0.64	0.45	0.85
8.73	0.63	0.45	0.84
8.93	0.63	0.45	0.84
9.14	0.63	0.45	0.85
9.35	0.64	0.45	0.86
9.57	0.65	0.46	0.87
9.8	0.66	0.47	0.89
10.02	0.68	0.47	0.91
10.26	0.69	0.48	0.93
10.5	0.7	0.49	0.94
10.74	0.71	0.49	0.95
10.99	0.71	0.49	0.96
11.25	0.71	0.49	0.96
11.51	0.71	0.49	0.95
11.78	0.7	0.48	0.95
12.05	0.69	0.48	0.93
12.33	0.68	0.47	0.92
12.62	0.67	0.46	0.91
12.91	0.66	0.45	0.9
13.21	0.65	0.45	0.89
13.52	0.65	0.45	0.88
13.84	0.64	0.44	0.88
14.16	0.64	0.44	0.87
14.49	0.64	0.44	0.88
14.83	0.64	0.44	0.88
15.17	0.65	0.44	0.89
15.52	0.65	0.44	0.89
15.89	0.66	0.45	0.9
16.26	0.67	0.45	0.92
16.64	0.68	0.46	0.94
17.02	0.69	0.47	0.96
17.42	0.71	0.48	0.98
17.83	0.73	0.49	1
18.24	0.75	0.5	1.03
18.67	0.77	0.52	1.06
19.1	0.79	0.53	1.09
19.54	0.81	0.54	1.11
20	0.82	0.55	1.14
20.47	0.84	0.56	1.16
20.94	0.85	0.57	1.17
21.43	0.85	0.57	1.18
21.93	0.86	0.57	1.19
22.44	0.86	0.57	1.2
22.96	0.86	0.57	1.2
23.5	0.86	0.57	1.2
24.05	0.86	0.57	1.2
24.61	0.86	0.57	1.19
25.18	0.85	0.56	1.19
25.76	0.85	0.56	1.18
26.37	0.84	0.56	1.18
26.98	0.84	0.55	1.18
27.61	0.84	0.55	1.17
28.25	0.83	0.55	1.17
28.91	0.83	0.55	1.17
29.58	0.83	0.55	1.17
30.27	0.84	0.55	1.17
30.98	0.84	0.55	1.18
31.7	0.84	0.55	1.19
32.44	0.85	0.56	1.2
33.19	0.87	0.56	1.22
33.96	0.88	0.57	1.24
34.76	0.9	0.59	1.27
35.57	0.93	0.6	1.3
36.39	0.96	0.62	1.35
37.24	1	0.65	1.4
38.11	1.04	0.68	1.47
39	1.09	0.71	1.54
39.91	1.15	0.75	1.62
40.83	1.22	0.79	1.71
41.79	1.28	0.83	1.81
42.76	1.35	0.88	1.91
43.76	1.41	0.92	2
44.77	1.47	0.95	2.09
45.82	1.53	0.99	2.16
46.88	1.57	1.02	2.23
47.98	1.61	1.04	2.28
49.09	1.63	1.05	2.31
50.24	1.65	1.06	2.33
51.41	1.65	1.07	2.34
52.61	1.65	1.06	2.34
53.83	1.64	1.06	2.34
55.08	1.64	1.05	2.33
56.37	1.63	1.05	2.32
57.68	1.63	1.04	2.32
59.02	1.63	1.04	2.32
60.4	1.64	1.04	2.33
61.81	1.65	1.05	2.35
63.25	1.66	1.06	2.38
64.72	1.68	1.07	2.41
66.23	1.71	1.08	2.45
67.77	1.73	1.09	2.48
69.35	1.75	1.1	2.52
70.96	1.77	1.11	2.55
72.62	1.78	1.11	2.57
74.31	1.78	1.11	2.58
76.04	1.79	1.11	2.59
77.81	1.79	1.11	2.6
79.62	1.79	1.1	2.61
