# Supplementary material for: Millennial-scale climate variability over land overprinted by ocean temperature fluctuations
Source: Nat Geosci. Author manuscript; Available in PMC 2023 Apr 30. (PMC7614181; doi:10.1038/s41561-022-01056-4)
Supplement: Source Data File Figure 1 [file EMS154709-supplement-Source_Data_File_Figure_1.zip › HadCRUT_TJJA_Fig1ab.csv]

Scales	PSD	lowerPSD	upperPSD
2	0.61	0.48	0.75
2.05	0.61	0.48	0.74
2.09	0.61	0.49	0.74
2.14	0.61	0.49	0.74
2.19	0.61	0.49	0.73
2.24	0.61	0.49	0.73
2.3	0.61	0.49	0.73
2.35	0.61	0.49	0.73
2.4	0.6	0.49	0.72
2.46	0.6	0.49	0.72
2.52	0.59	0.49	0.71
2.58	0.59	0.48	0.71
2.64	0.59	0.48	0.71
2.7	0.59	0.48	0.7
2.76	0.58	0.47	0.7
2.83	0.58	0.47	0.71
2.89	0.59	0.47	0.71
2.96	0.59	0.47	0.71
3.03	0.59	0.48	0.72
3.1	0.6	0.48	0.72
3.17	0.6	0.48	0.73
3.24	0.6	0.48	0.74
3.32	0.61	0.48	0.74
3.4	0.61	0.48	0.75
3.48	0.61	0.48	0.75
3.56	0.61	0.48	0.75
3.64	0.61	0.48	0.75
3.72	0.6	0.47	0.74
3.81	0.59	0.46	0.73
3.9	0.58	0.45	0.72
3.99	0.56	0.44	0.7
4.08	0.55	0.42	0.68
4.18	0.53	0.41	0.66
4.28	0.52	0.4	0.65
4.38	0.51	0.39	0.64
4.48	0.51	0.39	0.64
4.58	0.51	0.39	0.64
4.69	0.52	0.4	0.66
4.8	0.54	0.41	0.68
4.91	0.56	0.42	0.71
5.02	0.58	0.44	0.74
5.14	0.61	0.46	0.78
5.26	0.64	0.48	0.81
5.38	0.66	0.5	0.85
5.51	0.69	0.52	0.89
5.64	0.71	0.53	0.92
5.77	0.73	0.54	0.94
5.9	0.75	0.55	0.96
6.04	0.76	0.56	0.98
6.18	0.76	0.56	0.99
6.32	0.77	0.56	1
6.47	0.77	0.56	1
6.62	0.77	0.56	1
6.78	0.77	0.56	1
6.93	0.76	0.56	1
7.1	0.76	0.55	0.99
7.26	0.75	0.54	0.98
7.43	0.74	0.53	0.97
7.6	0.72	0.52	0.95
7.78	0.7	0.51	0.93
7.96	0.69	0.49	0.9
8.15	0.67	0.48	0.88
8.34	0.65	0.47	0.86
8.53	0.64	0.46	0.85
8.73	0.64	0.45	0.84
8.93	0.63	0.45	0.84
9.14	0.63	0.45	0.84
9.35	0.64	0.45	0.85
9.57	0.65	0.46	0.87
9.8	0.66	0.47	0.89
10.02	0.68	0.48	0.91
10.26	0.69	0.48	0.92
10.5	0.7	0.49	0.94
10.74	0.71	0.49	0.95
10.99	0.71	0.49	0.96
11.25	0.71	0.49	0.96
11.51	0.71	0.49	0.96
11.78	0.7	0.48	0.95
12.05	0.69	0.48	0.94
12.33	0.68	0.47	0.93
12.62	0.67	0.46	0.92
12.91	0.67	0.46	0.91
13.21	0.66	0.45	0.9
13.52	0.66	0.45	0.9
13.84	0.65	0.45	0.89
14.16	0.65	0.45	0.89
14.49	0.65	0.45	0.89
14.83	0.66	0.45	0.9
15.17	0.66	0.45	0.9
15.52	0.66	0.45	0.91
15.89	0.67	0.46	0.92
16.26	0.68	0.46	0.93
16.64	0.69	0.47	0.95
17.02	0.7	0.48	0.97
17.42	0.72	0.49	0.99
17.83	0.74	0.5	1.01
18.24	0.76	0.51	1.04
18.67	0.77	0.52	1.07
19.1	0.79	0.53	1.1
19.54	0.81	0.55	1.12
20	0.83	0.56	1.14
20.47	0.84	0.56	1.16
20.94	0.85	0.57	1.18
21.43	0.86	0.57	1.19
21.93	0.86	0.58	1.19
22.44	0.86	0.58	1.19
22.96	0.86	0.57	1.19
23.5	0.86	0.57	1.19
24.05	0.85	0.57	1.18
24.61	0.84	0.56	1.17
25.18	0.84	0.56	1.16
25.76	0.83	0.55	1.16
26.37	0.83	0.55	1.15
26.98	0.82	0.54	1.14
27.61	0.82	0.54	1.14
28.25	0.82	0.54	1.14
28.91	0.82	0.54	1.14
29.58	0.82	0.54	1.14
30.27	0.82	0.54	1.15
30.98	0.83	0.55	1.16
31.7	0.84	0.56	1.17
32.44	0.85	0.56	1.19
33.19	0.87	0.58	1.22
33.96	0.89	0.59	1.25
34.76	0.92	0.61	1.29
35.57	0.96	0.63	1.34
36.39	1	0.66	1.4
37.24	1.05	0.69	1.47
38.11	1.11	0.73	1.55
39	1.18	0.78	1.65
39.91	1.26	0.83	1.76
40.83	1.35	0.89	1.88
41.79	1.44	0.95	2.01
42.76	1.53	1.01	2.15
43.76	1.62	1.07	2.28
44.77	1.71	1.12	2.4
45.82	1.79	1.17	2.5
46.88	1.85	1.21	2.59
47.98	1.9	1.24	2.66
49.09	1.93	1.26	2.71
50.24	1.95	1.27	2.74
51.41	1.95	1.28	2.75
52.61	1.95	1.28	2.75
53.83	1.95	1.28	2.75
55.08	1.95	1.27	2.75
56.37	1.96	1.28	2.76
57.68	1.98	1.29	2.79
59.02	2.01	1.31	2.84
60.4	2.06	1.34	2.91
61.81	2.12	1.37	3
63.25	2.19	1.42	3.1
64.72	2.27	1.47	3.22
66.23	2.35	1.52	3.34
67.77	2.44	1.57	3.47
69.35	2.51	1.61	3.58
70.96	2.58	1.65	3.68
72.62	2.63	1.67	3.77
74.31	2.67	1.69	3.83
76.04	2.69	1.7	3.87
77.81	2.71	1.7	3.9
79.62	2.72	1.7	3.93
