# Supplementary material for: Millennial-scale climate variability over land overprinted by ocean temperature fluctuations
Source: Nat Geosci. Author manuscript; Available in PMC 2023 Apr 30. (PMC7614181; doi:10.1038/s41561-022-01056-4)
Supplement: Source Data File Figure 1 [file EMS154709-supplement-Source_Data_File_Figure_1.zip › IPSL_TJJA_DetrendedSin_Fig1a.csv]

Scales	PSD	lowerPSD	upperPSD
2	0.85	0.82	0.87
2.05	0.85	0.82	0.87
2.09	0.85	0.82	0.87
2.14	0.85	0.82	0.87
2.19	0.85	0.83	0.88
2.24	0.85	0.83	0.88
2.3	0.85	0.83	0.88
2.35	0.86	0.83	0.88
2.4	0.86	0.84	0.88
2.46	0.86	0.84	0.89
2.52	0.86	0.84	0.89
2.58	0.87	0.84	0.89
2.64	0.87	0.84	0.9
2.7	0.87	0.85	0.9
2.76	0.87	0.85	0.9
2.83	0.87	0.85	0.9
2.89	0.87	0.85	0.9
2.96	0.87	0.84	0.9
3.03	0.87	0.84	0.9
3.1	0.87	0.84	0.9
3.17	0.87	0.84	0.9
3.24	0.87	0.84	0.9
3.32	0.87	0.84	0.9
3.4	0.87	0.85	0.9
3.48	0.88	0.85	0.91
3.56	0.88	0.85	0.91
3.64	0.88	0.85	0.91
3.72	0.88	0.85	0.91
3.81	0.88	0.85	0.91
3.9	0.88	0.85	0.91
3.99	0.89	0.86	0.92
4.08	0.89	0.86	0.92
4.18	0.89	0.86	0.93
4.28	0.9	0.86	0.93
4.38	0.9	0.87	0.94
4.48	0.91	0.87	0.95
4.58	0.91	0.88	0.95
4.69	0.92	0.88	0.96
4.8	0.93	0.89	0.96
4.91	0.93	0.89	0.97
5.02	0.94	0.9	0.97
5.14	0.94	0.9	0.98
5.26	0.95	0.91	0.98
5.38	0.95	0.91	0.99
5.51	0.95	0.91	0.99
5.64	0.96	0.91	1
5.77	0.96	0.92	1
5.9	0.96	0.92	1.01
6.04	0.97	0.92	1.01
6.18	0.97	0.92	1.02
6.32	0.98	0.93	1.02
6.47	0.98	0.93	1.03
6.62	0.99	0.94	1.04
6.78	1	0.95	1.05
6.93	1	0.95	1.06
7.1	1.01	0.96	1.06
7.26	1.01	0.96	1.07
7.43	1.02	0.96	1.07
7.6	1.02	0.96	1.07
7.78	1.02	0.96	1.07
7.96	1.02	0.96	1.07
8.15	1.02	0.96	1.07
8.34	1.02	0.96	1.07
8.53	1.02	0.96	1.07
8.73	1.02	0.96	1.07
8.93	1.02	0.97	1.07
9.14	1.02	0.97	1.08
9.35	1.03	0.97	1.08
9.57	1.03	0.97	1.09
9.8	1.03	0.97	1.09
10.02	1.04	0.97	1.1
10.26	1.04	0.98	1.1
10.5	1.04	0.98	1.11
10.74	1.04	0.98	1.11
10.99	1.04	0.98	1.11
11.25	1.04	0.98	1.11
11.51	1.05	0.98	1.11
11.78	1.05	0.98	1.11
12.05	1.05	0.98	1.11
12.33	1.05	0.98	1.12
12.62	1.05	0.98	1.12
12.91	1.05	0.98	1.12
13.21	1.05	0.98	1.13
13.52	1.05	0.98	1.13
13.84	1.05	0.97	1.13
14.16	1.05	0.97	1.14
14.49	1.05	0.97	1.14
14.83	1.05	0.97	1.14
15.17	1.05	0.97	1.14
15.52	1.05	0.96	1.14
15.89	1.05	0.96	1.14
16.26	1.05	0.96	1.14
16.64	1.05	0.97	1.14
17.02	1.05	0.97	1.14
17.42	1.06	0.97	1.15
17.83	1.06	0.98	1.16
18.24	1.07	0.98	1.17
18.67	1.08	0.99	1.18
19.1	1.09	1	1.19
19.54	1.1	1.01	1.2
20	1.11	1.02	1.22
20.47	1.13	1.03	1.23
20.94	1.14	1.04	1.25
21.43	1.15	1.05	1.26
21.93	1.16	1.05	1.27
22.44	1.17	1.06	1.28
22.96	1.17	1.06	1.29
23.5	1.17	1.05	1.29
24.05	1.16	1.05	1.28
24.61	1.16	1.04	1.28
25.18	1.15	1.04	1.27
25.76	1.14	1.03	1.27
26.37	1.14	1.02	1.26
26.98	1.13	1.02	1.25
27.61	1.13	1.01	1.25
28.25	1.12	1.01	1.24
28.91	1.12	1	1.24
29.58	1.11	1	1.23
30.27	1.11	0.99	1.23
30.98	1.1	0.98	1.22
31.7	1.1	0.98	1.22
32.44	1.09	0.97	1.22
33.19	1.09	0.97	1.22
33.96	1.09	0.97	1.23
34.76	1.1	0.97	1.23
35.57	1.1	0.97	1.24
36.39	1.1	0.97	1.24
37.24	1.1	0.97	1.25
38.11	1.11	0.97	1.25
39	1.11	0.97	1.25
39.91	1.11	0.96	1.26
40.83	1.11	0.96	1.26
41.79	1.11	0.96	1.26
42.76	1.11	0.96	1.27
43.76	1.11	0.96	1.27
44.77	1.12	0.96	1.28
45.82	1.12	0.96	1.29
46.88	1.13	0.96	1.3
47.98	1.13	0.97	1.31
49.09	1.14	0.97	1.32
50.24	1.14	0.97	1.33
51.41	1.15	0.98	1.33
52.61	1.15	0.98	1.34
53.83	1.16	0.98	1.34
55.08	1.16	0.99	1.35
56.37	1.17	1	1.36
57.68	1.18	1.01	1.37
59.02	1.2	1.02	1.39
60.4	1.21	1.03	1.41
61.81	1.23	1.04	1.43
63.25	1.24	1.05	1.45
64.72	1.25	1.06	1.46
66.23	1.26	1.06	1.48
67.77	1.27	1.06	1.49
69.35	1.27	1.06	1.49
70.96	1.27	1.05	1.5
72.62	1.27	1.05	1.5
74.31	1.26	1.04	1.51
76.04	1.26	1.03	1.51
77.81	1.26	1.03	1.52
79.62	1.26	1.02	1.51
81.48	1.25	1.02	1.51
83.37	1.25	1.01	1.5
85.32	1.24	1	1.49
87.3	1.23	1	1.48
89.34	1.22	0.99	1.47
91.42	1.22	0.99	1.47
93.55	1.22	0.99	1.48
95.73	1.23	0.99	1.5
97.96	1.25	1	1.52
100.24	1.27	1.01	1.55
102.57	1.29	1.02	1.59
104.96	1.32	1.03	1.62
107.41	1.34	1.04	1.66
109.91	1.35	1.05	1.69
112.47	1.37	1.06	1.71
115.09	1.38	1.06	1.73
117.77	1.39	1.06	1.74
120.51	1.39	1.07	1.74
123.32	1.39	1.07	1.74
126.19	1.38	1.07	1.74
129.13	1.38	1.06	1.73
132.14	1.38	1.06	1.72
135.22	1.37	1.06	1.72
138.37	1.37	1.06	1.72
141.59	1.37	1.06	1.71
144.89	1.37	1.06	1.72
148.26	1.37	1.06	1.72
151.72	1.38	1.07	1.72
155.25	1.39	1.08	1.73
158.87	1.4	1.09	1.75
162.57	1.42	1.1	1.77
166.35	1.44	1.12	1.8
170.23	1.47	1.14	1.84
174.19	1.5	1.16	1.88
178.25	1.53	1.17	1.92
182.4	1.56	1.19	1.97
186.65	1.58	1.2	2.01
191	1.6	1.2	2.04
195.45	1.61	1.2	2.07
200	1.61	1.19	2.09
204.66	1.61	1.17	2.11
209.43	1.6	1.15	2.11
214.3	1.59	1.13	2.11
219.3	1.57	1.11	2.1
224.4	1.56	1.1	2.08
229.63	1.55	1.09	2.07
234.98	1.55	1.09	2.07
240.45	1.56	1.11	2.08
246.05	1.59	1.13	2.11
251.79	1.64	1.17	2.17
257.65	1.7	1.22	2.25
263.65	1.79	1.28	2.37
269.79	1.9	1.36	2.5
276.08	2.02	1.45	2.66
282.51	2.15	1.55	2.83
289.09	2.28	1.64	3.01
295.82	2.42	1.74	3.19
302.71	2.54	1.82	3.35
309.76	2.65	1.9	3.5
316.98	2.73	1.96	3.62
324.36	2.8	2	3.71
331.92	2.83	2.02	3.76
339.65	2.84	2.01	3.78
347.56	2.81	1.99	3.75
355.66	2.75	1.94	3.68
363.94	2.66	1.86	3.57
372.42	2.55	1.78	3.43
381.09	2.42	1.68	3.27
389.97	2.29	1.57	3.11
399.05	2.16	1.48	2.95
408.35	2.06	1.39	2.83
417.86	1.98	1.33	2.74
427.59	1.94	1.29	2.69
437.55	1.93	1.27	2.7
447.74	1.96	1.29	2.75
458.17	2.02	1.32	2.84
468.85	2.1	1.37	2.95
479.77	2.19	1.44	3.08
490.94	2.29	1.51	3.2
502.38	2.37	1.57	3.3
514.08	2.44	1.63	3.38
526.05	2.48	1.67	3.42
538.31	2.5	1.7	3.43
550.85	2.49	1.7	3.4
563.68	2.47	1.7	3.35
576.81	2.43	1.68	3.28
590.24	2.38	1.65	3.21
603.99	2.32	1.62	3.13
618.06	2.27	1.59	3.06
632.46	2.23	1.56	3
647.19	2.19	1.53	2.95
662.26	2.17	1.51	2.92
677.69	2.16	1.5	2.91
693.47	2.16	1.49	2.92
709.63	2.17	1.49	2.95
726.16	2.19	1.5	2.99
743.07	2.22	1.52	3.04
760.38	2.26	1.54	3.1
778.09	2.3	1.56	3.17
796.21	2.35	1.58	3.25
814.76	2.41	1.6	3.34
833.74	2.46	1.63	3.44
853.16	2.52	1.65	3.54
873.03	2.58	1.68	3.65
893.37	2.65	1.7	3.76
914.18	2.71	1.74	3.86
935.47	2.77	1.77	3.95
957.26	2.83	1.81	4.04
979.56	2.89	1.85	4.12
1002.37	2.94	1.9	4.18
1025.72	2.99	1.94	4.23
1049.61	3.04	1.98	4.27
1074.06	3.07	2.02	4.3
1099.08	3.1	2.05	4.33
1124.68	3.12	2.07	4.34
1150.88	3.13	2.08	4.35
1177.69	3.13	2.09	4.35
1205.12	3.13	2.09	4.35
1233.19	3.13	2.08	4.35
1261.91	3.12	2.07	4.35
1291.31	3.11	2.05	4.35
1321.39	3.1	2.04	4.35
1352.17	3.09	2.02	4.34
1383.66	3.07	1.99	4.34
1415.89	3.05	1.97	4.33
1448.87	3.03	1.94	4.32
1482.62	3.01	1.92	4.31
1517.16	2.99	1.89	4.3
1552.49	2.98	1.87	4.3
1588.66	2.96	1.85	4.29
1625.66	2.96	1.83	4.3
1663.53	2.95	1.82	4.3
1702.28	2.96	1.82	4.32
1741.93	2.97	1.82	4.34
1782.5	2.98	1.83	4.36
1824.02	3	1.85	4.39
1866.51	3.03	1.86	4.42
1909.99	3.06	1.89	4.45
1954.47	3.08	1.91	4.49
2000	3.11	1.93	4.51
2046.59	3.13	1.95	4.54
2094.26	3.14	1.96	4.55
2143.04	3.14	1.96	4.55
2192.96	3.14	1.96	4.54
2244.04	3.12	1.95	4.52
2296.31	3.09	1.93	4.48
2349.8	3.05	1.9	4.42
2404.53	2.99	1.86	4.35
2460.54	2.93	1.82	4.26
2517.85	2.85	1.76	4.16
2576.5	2.77	1.71	4.05
2636.51	2.69	1.65	3.93
2697.93	2.6	1.59	3.82
2760.77	2.52	1.53	3.7
2825.08	2.43	1.47	3.59
2890.88	2.35	1.42	3.47
2958.22	2.27	1.36	3.37
