# Supplementary material for: Millennial-scale climate variability over land overprinted by ocean temperature fluctuations
Source: Nat Geosci. Author manuscript; Available in PMC 2023 Apr 30. (PMC7614181; doi:10.1038/s41561-022-01056-4)
Supplement: Source Data File Figure 1 [file EMS154709-supplement-Source_Data_File_Figure_1.zip › IPSL_TJJA_Fig1a.csv]

Scales	PSD	lowerPSD	upperPSD
2	0.85	0.82	0.88
2.05	0.85	0.82	0.88
2.09	0.85	0.82	0.88
2.14	0.85	0.82	0.88
2.19	0.85	0.82	0.88
2.24	0.85	0.82	0.88
2.3	0.85	0.83	0.88
2.35	0.86	0.83	0.88
2.4	0.86	0.83	0.89
2.46	0.86	0.83	0.89
2.52	0.86	0.84	0.89
2.58	0.87	0.84	0.9
2.64	0.87	0.84	0.9
2.7	0.87	0.84	0.9
2.76	0.87	0.84	0.9
2.83	0.87	0.84	0.9
2.89	0.87	0.84	0.9
2.96	0.87	0.84	0.9
3.03	0.87	0.84	0.9
3.1	0.87	0.84	0.91
3.17	0.87	0.84	0.91
3.24	0.87	0.84	0.91
3.32	0.87	0.84	0.91
3.4	0.87	0.84	0.91
3.48	0.88	0.84	0.91
3.56	0.88	0.84	0.91
3.64	0.88	0.84	0.92
3.72	0.88	0.84	0.92
3.81	0.88	0.84	0.92
3.9	0.88	0.85	0.92
3.99	0.89	0.85	0.93
4.08	0.89	0.85	0.93
4.18	0.89	0.86	0.93
4.28	0.9	0.86	0.94
4.38	0.9	0.87	0.94
4.48	0.91	0.87	0.95
4.58	0.91	0.88	0.95
4.69	0.92	0.88	0.96
4.8	0.93	0.89	0.97
4.91	0.93	0.89	0.97
5.02	0.94	0.9	0.98
5.14	0.94	0.9	0.98
5.26	0.95	0.9	0.99
5.38	0.95	0.91	0.99
5.51	0.95	0.91	1
5.64	0.96	0.91	1
5.77	0.96	0.91	1
5.9	0.96	0.92	1.01
6.04	0.97	0.92	1.01
6.18	0.97	0.92	1.02
6.32	0.98	0.93	1.03
6.47	0.98	0.93	1.03
6.62	0.99	0.94	1.04
6.78	1	0.94	1.05
6.93	1	0.95	1.06
7.1	1.01	0.95	1.07
7.26	1.01	0.96	1.07
7.43	1.02	0.96	1.07
7.6	1.02	0.96	1.07
7.78	1.02	0.96	1.07
7.96	1.02	0.96	1.07
8.15	1.02	0.96	1.07
8.34	1.02	0.96	1.07
8.53	1.02	0.96	1.08
8.73	1.02	0.96	1.08
8.93	1.02	0.96	1.08
9.14	1.02	0.96	1.08
9.35	1.03	0.97	1.09
9.57	1.03	0.97	1.09
9.8	1.03	0.97	1.09
10.02	1.04	0.98	1.1
10.26	1.04	0.98	1.1
10.5	1.04	0.98	1.1
10.74	1.04	0.98	1.1
10.99	1.04	0.98	1.11
11.25	1.04	0.98	1.11
11.51	1.05	0.98	1.11
11.78	1.05	0.98	1.11
12.05	1.05	0.98	1.12
12.33	1.05	0.98	1.12
12.62	1.05	0.98	1.12
12.91	1.05	0.98	1.12
13.21	1.05	0.98	1.13
13.52	1.05	0.98	1.13
13.84	1.05	0.98	1.13
14.16	1.05	0.98	1.13
14.49	1.05	0.98	1.13
14.83	1.05	0.98	1.13
15.17	1.05	0.97	1.13
15.52	1.05	0.97	1.13
15.89	1.05	0.97	1.13
16.26	1.05	0.97	1.13
16.64	1.05	0.97	1.14
17.02	1.05	0.97	1.14
17.42	1.06	0.97	1.15
17.83	1.07	0.98	1.16
18.24	1.07	0.98	1.16
18.67	1.08	0.99	1.17
19.1	1.09	1	1.18
19.54	1.1	1.01	1.2
20	1.11	1.02	1.21
20.47	1.13	1.03	1.22
20.94	1.14	1.05	1.24
21.43	1.15	1.05	1.25
21.93	1.16	1.06	1.27
22.44	1.17	1.06	1.28
22.96	1.17	1.06	1.28
23.5	1.17	1.05	1.29
24.05	1.16	1.05	1.29
24.61	1.16	1.04	1.28
25.18	1.15	1.03	1.28
25.76	1.15	1.02	1.27
26.37	1.14	1.01	1.27
26.98	1.13	1.01	1.26
27.61	1.13	1	1.26
28.25	1.12	1	1.25
28.91	1.12	0.99	1.25
29.58	1.11	0.99	1.24
30.27	1.11	0.98	1.24
30.98	1.1	0.98	1.23
31.7	1.1	0.97	1.23
32.44	1.09	0.97	1.22
33.19	1.09	0.97	1.22
33.96	1.09	0.97	1.22
34.76	1.1	0.98	1.22
35.57	1.1	0.98	1.23
36.39	1.1	0.98	1.23
37.24	1.11	0.98	1.24
38.11	1.11	0.98	1.24
39	1.11	0.98	1.25
39.91	1.11	0.97	1.25
40.83	1.11	0.97	1.25
41.79	1.11	0.97	1.25
42.76	1.11	0.97	1.26
43.76	1.11	0.97	1.26
44.77	1.12	0.97	1.27
45.82	1.12	0.98	1.28
46.88	1.13	0.98	1.29
47.98	1.14	0.98	1.3
49.09	1.14	0.98	1.31
50.24	1.15	0.98	1.32
51.41	1.15	0.98	1.33
52.61	1.15	0.99	1.33
53.83	1.16	0.99	1.34
55.08	1.17	1	1.34
56.37	1.17	1	1.36
57.68	1.19	1.01	1.37
59.02	1.2	1.02	1.39
60.4	1.22	1.03	1.41
61.81	1.23	1.04	1.44
63.25	1.25	1.05	1.46
64.72	1.26	1.05	1.48
66.23	1.27	1.06	1.49
67.77	1.27	1.06	1.5
69.35	1.27	1.06	1.5
70.96	1.27	1.06	1.5
72.62	1.27	1.06	1.49
74.31	1.27	1.06	1.49
76.04	1.27	1.06	1.49
77.81	1.26	1.06	1.48
79.62	1.26	1.06	1.48
81.48	1.26	1.05	1.47
83.37	1.25	1.04	1.47
85.32	1.24	1.03	1.46
87.3	1.23	1.02	1.46
89.34	1.22	1	1.46
91.42	1.22	0.99	1.47
93.55	1.23	0.99	1.49
95.73	1.24	0.99	1.51
97.96	1.26	0.99	1.54
100.24	1.28	1.01	1.57
102.57	1.3	1.02	1.61
104.96	1.33	1.04	1.64
107.41	1.35	1.06	1.66
109.91	1.37	1.08	1.68
112.47	1.39	1.1	1.7
115.09	1.4	1.11	1.71
117.77	1.4	1.12	1.72
120.51	1.41	1.12	1.72
123.32	1.41	1.12	1.72
126.19	1.4	1.12	1.72
129.13	1.4	1.11	1.72
132.14	1.39	1.1	1.72
135.22	1.39	1.09	1.72
138.37	1.39	1.08	1.72
141.59	1.39	1.08	1.73
144.89	1.39	1.07	1.74
148.26	1.39	1.07	1.75
151.72	1.4	1.07	1.76
155.25	1.41	1.07	1.78
158.87	1.42	1.08	1.81
162.57	1.44	1.09	1.84
166.35	1.47	1.1	1.88
170.23	1.5	1.12	1.92
174.19	1.53	1.14	1.97
178.25	1.56	1.17	2.01
182.4	1.59	1.19	2.05
186.65	1.62	1.21	2.07
191	1.64	1.23	2.09
195.45	1.65	1.24	2.1
200	1.65	1.24	2.1
204.66	1.64	1.24	2.09
209.43	1.63	1.23	2.08
214.3	1.61	1.21	2.06
219.3	1.59	1.18	2.05
224.4	1.57	1.16	2.04
229.63	1.56	1.14	2.03
234.98	1.56	1.13	2.04
240.45	1.57	1.13	2.07
246.05	1.59	1.14	2.11
251.79	1.64	1.17	2.18
257.65	1.71	1.21	2.28
263.65	1.8	1.27	2.41
269.79	1.91	1.35	2.55
276.08	2.04	1.44	2.72
282.51	2.18	1.54	2.91
289.09	2.33	1.66	3.09
295.82	2.47	1.77	3.28
302.71	2.61	1.88	3.45
309.76	2.74	1.98	3.6
316.98	2.84	2.06	3.72
324.36	2.91	2.12	3.81
331.92	2.95	2.15	3.86
339.65	2.96	2.15	3.87
347.56	2.93	2.12	3.84
355.66	2.86	2.07	3.76
363.94	2.76	1.99	3.64
372.42	2.64	1.9	3.49
381.09	2.51	1.8	3.32
389.97	2.38	1.7	3.15
399.05	2.26	1.61	2.99
408.35	2.16	1.53	2.87
417.86	2.09	1.48	2.79
427.59	2.06	1.45	2.76
437.55	2.07	1.45	2.78
447.74	2.11	1.47	2.85
458.17	2.18	1.51	2.96
468.85	2.27	1.55	3.09
479.77	2.36	1.6	3.23
490.94	2.44	1.65	3.37
502.38	2.51	1.68	3.47
514.08	2.56	1.7	3.55
526.05	2.57	1.71	3.59
538.31	2.57	1.7	3.59
550.85	2.54	1.68	3.56
563.68	2.5	1.65	3.51
576.81	2.45	1.61	3.44
590.24	2.41	1.58	3.38
603.99	2.36	1.55	3.32
618.06	2.33	1.53	3.27
632.46	2.3	1.51	3.24
647.19	2.29	1.5	3.22
662.26	2.29	1.5	3.22
677.69	2.3	1.51	3.23
693.47	2.31	1.51	3.24
709.63	2.32	1.52	3.26
726.16	2.33	1.52	3.27
743.07	2.33	1.53	3.28
760.38	2.33	1.53	3.27
778.09	2.33	1.53	3.26
796.21	2.32	1.53	3.25
814.76	2.31	1.53	3.24
833.74	2.31	1.53	3.23
853.16	2.32	1.55	3.22
873.03	2.34	1.57	3.24
893.37	2.38	1.61	3.27
914.18	2.43	1.66	3.33
935.47	2.51	1.72	3.42
957.26	2.61	1.8	3.53
979.56	2.72	1.89	3.68
1002.37	2.85	1.99	3.84
1025.72	2.98	2.08	4.02
1049.61	3.12	2.18	4.2
1074.06	3.24	2.26	4.38
1099.08	3.36	2.33	4.54
1124.68	3.45	2.38	4.69
1150.88	3.53	2.41	4.82
1177.69	3.58	2.43	4.92
1205.12	3.62	2.43	5
1233.19	3.64	2.42	5.06
1261.91	3.65	2.4	5.1
1291.31	3.65	2.38	5.13
1321.39	3.64	2.36	5.16
1352.17	3.64	2.34	5.18
1383.66	3.65	2.33	5.21
1415.89	3.66	2.32	5.25
1448.87	3.69	2.33	5.31
1482.62	3.74	2.35	5.39
1517.16	3.8	2.38	5.48
1552.49	3.86	2.42	5.58
1588.66	3.93	2.46	5.68
1625.66	4	2.51	5.77
1663.53	4.06	2.55	5.85
1702.28	4.12	2.59	5.94
1741.93	4.18	2.63	6.03
1782.5	4.28	2.69	6.16
1824.02	4.41	2.77	6.36
1866.51	4.63	2.9	6.67
1909.99	4.95	3.1	7.14
1954.47	5.42	3.39	7.83
2000	6.07	3.79	8.79
2046.59	6.93	4.32	10.06
2094.26	8.01	4.97	11.64
2143.04	9.27	5.73	13.5
2192.96	10.69	6.59	15.61
2244.04	12.22	7.5	17.88
2296.31	13.81	8.44	20.25
2349.8	15.42	9.39	22.67
2404.53	17.01	10.32	25.06
2460.54	18.54	11.2	27.38
2517.85	19.98	12.02	29.58
2576.5	21.28	12.75	31.57
2636.51	22.38	13.36	33.3
2697.93	23.25	13.82	34.68
2760.77	23.87	14.12	35.69
2825.08	24.23	14.27	36.34
2890.88	24.37	14.28	36.65
2958.22	24.34	14.19	36.72
