# Supplementary material for: Millennial-scale climate variability over land overprinted by ocean temperature fluctuations
Source: Nat Geosci. Author manuscript; Available in PMC 2023 Apr 30. (PMC7614181; doi:10.1038/s41561-022-01056-4)
Supplement: Source Data File Figure 1 [file EMS154709-supplement-Source_Data_File_Figure_1.zip › Proxies_Marine_DetrendedCO2_Fig1b.csv]

Scales	PSD	lowerPSD	upperPSD
209.43	4.13	1.11	9.38
214.3	4.21	1.13	8.17
219.3	4.32	1.14	7.98
224.4	4.47	1.2	8.5
229.63	4.66	1.31	9.33
234.98	4.89	1.44	10.18
240.45	5.16	1.56	10.87
246.05	5.46	1.64	11.15
251.79	5.79	1.74	11.6
257.65	6.18	1.84	12.02
263.65	6.62	1.98	12.67
269.79	7.12	2.16	13.36
276.08	7.68	2.4	14.33
282.51	8.26	2.59	15.86
289.09	8.84	2.67	18.63
295.82	9.36	2.75	22.06
302.71	9.76	2.77	25.87
309.76	10.02	2.67	27.32
316.98	10.1	2.54	28.14
324.36	10.03	2.32	27.08
331.92	9.82	2.14	25.7
339.65	9.52	2	24.29
347.56	9.19	1.89	22.9
355.66	8.85	1.82	21.66
363.94	8.54	1.76	20.43
372.42	8.28	1.78	19.36
381.09	8.08	1.85	18.12
389.97	7.96	1.96	17.13
399.05	7.92	2.12	16.62
408.35	7.96	2.3	16.1
417.86	8.07	2.43	15.99
427.59	8.25	2.54	16.13
437.55	8.49	2.67	16.48
447.74	8.79	2.86	17.2
458.17	9.14	3.04	17.95
468.85	9.53	3.18	18.78
479.77	9.95	3.3	19.65
490.94	10.39	3.42	20.53
502.38	10.83	3.58	21.73
514.08	11.28	3.73	22.96
526.05	11.7	3.88	24.21
538.31	12.1	3.99	25.15
550.85	12.47	4.09	25.95
563.68	12.79	4.19	26.78
576.81	13.09	4.29	27.51
590.24	13.35	4.41	27.59
603.99	13.59	4.56	27.73
618.06	13.83	4.73	27.88
632.46	14.06	4.91	28.15
647.19	14.3	5.09	28.41
662.26	14.55	5.27	28.58
677.69	14.83	5.44	28.76
693.47	15.14	5.63	29.03
709.63	15.47	5.84	29.74
726.16	15.81	6.06	30.56
743.07	16.15	6.29	31.4
760.38	16.48	6.53	32.26
778.09	16.79	6.73	32.99
796.21	17.08	6.7	33.49
814.76	17.36	6.68	34
833.74	17.64	6.66	34.52
853.16	17.93	6.64	35.06
873.03	18.24	6.65	35.98
893.37	18.57	6.68	37.09
914.18	18.92	6.7	38.21
935.47	19.3	6.73	39.36
957.26	19.69	6.75	40.53
979.56	20.09	6.78	41.73
1002.37	20.52	6.79	42.63
1025.72	20.95	6.9	43.72
1049.61	21.41	7.01	44.84
1074.06	21.89	7.13	45.99
1099.08	22.4	7.24	47.16
1124.68	22.93	7.36	48.35
1150.88	23.5	7.49	49.59
1177.69	24.09	7.62	51.21
1205.12	24.71	7.74	52.88
1233.19	25.35	7.87	54.58
1261.91	26.01	8	56.33
1291.31	26.7	8.13	58.12
1321.39	27.39	8.27	59.95
1352.17	28.1	8.41	61.82
1383.66	28.82	8.56	63.69
1415.89	29.54	8.71	65.33
1448.87	30.28	8.88	67.1
1482.62	31.04	9.05	68.91
1517.16	31.82	9.22	70.76
1552.49	32.61	9.39	72.65
1588.66	33.45	9.58	74.59
1625.66	34.31	9.76	76.57
1663.53	35.23	9.95	78.6
1702.28	36.21	10.14	80.67
1741.93	37.24	10.36	83.03
1782.5	38.34	10.62	85.9
1824.02	39.49	10.88	88.88
1866.51	40.7	11.15	91.93
1909.99	41.96	11.43	95.05
1954.47	43.26	11.72	98.24
2000	44.58	12.01	101.5
2046.59	45.93	12.31	104.84
2094.26	47.26	12.61	108.26
2143.04	48.58	12.93	111.76
2192.96	49.83	13.25	115.34
2244.04	51	13.57	119.01
2296.31	52.05	13.91	122.76
2349.8	52.98	14.1	124.78
2404.53	53.78	14.15	126.06
2460.54	54.47	14.19	127.37
2517.85	55.07	14.24	128.71
2576.5	55.6	14.29	130.08
2636.51	56.07	14.34	131.49
2697.93	56.48	14.39	132.92
2760.77	56.84	14.45	134.39
2825.08	57.16	14.5	135.9
2890.88	57.42	14.56	137.44
2958.22	57.64	14.61	139.01
