# Supplementary material for: Millennial-scale climate variability over land overprinted by ocean temperature fluctuations
Source: Nat Geosci. Author manuscript; Available in PMC 2023 Apr 30. (PMC7614181; doi:10.1038/s41561-022-01056-4)
Supplement: Source Data File Figure 1 [file EMS154709-supplement-Source_Data_File_Figure_1.zip › Reconstructions_TJJA_Fig1ab.csv]

Scales	PSD	PSD_DetrendedSin	lowerPSD	upperPSD
101.65	6.45	6.22	1.59	7.89
104.02	6.67	6.46	1.69	8.22
106.44	6.91	6.72	1.8	8.57
108.92	7.15	6.98	1.91	8.92
111.46	7.4	7.25	2.03	9.27
114.06	7.65	7.51	2.14	9.62
116.71	7.9	7.76	2.24	9.97
119.43	8.14	8.02	2.34	10.31
122.21	8.38	8.27	2.44	10.65
125.06	8.6	8.51	2.53	10.98
127.97	8.82	8.75	2.61	11.3
130.95	9.03	8.97	2.68	11.61
134.01	9.22	9.17	2.75	11.9
137.13	9.4	9.35	2.8	12.16
140.32	9.57	9.52	2.84	12.39
143.59	9.74	9.67	2.88	12.62
146.93	9.9	9.82	2.91	12.83
150.36	10.05	9.97	2.95	13.06
153.86	10.21	10.14	2.99	13.3
157.44	10.38	10.33	3.04	13.57
161.11	10.55	10.53	3.09	13.86
164.86	10.73	10.75	3.15	14.16
168.7	10.92	10.97	3.21	14.49
172.63	11.14	11.21	3.28	14.83
176.65	11.38	11.46	3.35	15.19
180.77	11.66	11.74	3.44	15.59
184.98	11.98	12.06	3.54	16.04
189.29	12.35	12.42	3.66	16.55
193.7	12.78	12.82	3.8	17.13
198.21	13.25	13.28	3.96	17.78
202.82	13.76	13.76	4.14	18.46
207.55	14.29	14.27	4.33	19.18
212.38	14.84	14.78	4.53	19.91
217.33	15.4	15.29	4.73	20.64
222.39	15.95	15.79	4.93	21.36
227.57	16.48	16.29	5.13	22.08
232.87	16.99	16.79	5.33	22.8
238.3	17.47	17.28	5.52	23.5
243.85	17.92	17.76	5.7	24.2
249.53	18.33	18.21	5.87	24.87
255.34	18.69	18.65	6.02	25.5
261.29	19.02	19.05	6.15	26.11
267.38	19.31	19.43	6.26	26.68
273.6	19.58	19.8	6.37	27.22
279.98	19.85	20.16	6.47	27.77
286.5	20.14	20.53	6.57	28.33
293.17	20.47	20.94	6.69	28.95
300	20.88	21.41	6.84	29.64
306.99	21.38	21.95	7.03	30.44
314.14	21.99	22.58	7.26	31.38
321.46	22.72	23.32	7.54	32.45
328.94	23.58	24.16	7.88	33.68
336.61	24.53	25.08	8.26	35.03
344.45	25.55	26.07	8.66	36.47
352.47	26.58	27.06	9.06	37.93
360.68	27.58	28.02	9.44	39.35
369.08	28.5	28.91	9.76	40.66
377.68	29.32	29.71	10.03	41.86
386.47	30.06	30.42	10.23	42.94
395.48	30.73	31.09	10.41	43.95
404.69	31.38	31.74	10.56	44.93
414.12	32.02	32.4	10.73	45.94
423.76	32.69	33.1	10.92	47
433.63	33.37	33.84	11.13	48.12
443.73	34.08	34.62	11.38	49.29
454.07	34.8	35.42	11.64	50.49
464.64	35.52	36.23	11.91	51.71
475.47	36.24	37.05	12.19	52.94
486.54	36.98	37.89	12.48	54.2
497.88	37.73	38.76	12.79	55.51
509.47	38.52	39.67	13.12	56.87
521.34	39.35	40.63	13.47	58.31
533.48	40.24	41.65	13.85	59.83
545.91	41.2	42.73	14.26	61.45
558.63	42.27	43.9	14.71	63.19
571.64	43.46	45.16	15.2	65.06
584.95	44.81	46.52	15.74	67.08
598.58	46.31	47.96	16.32	69.23
612.52	47.94	49.48	16.93	71.48
626.79	49.65	51.01	17.55	73.77
641.39	51.39	52.53	18.14	76.03
656.33	53.12	53.98	18.69	78.2
671.62	54.85	55.34	19.19	80.24
687.26	56.6	56.61	19.62	82.14
703.27	58.39	57.79	20.01	83.91
719.65	60.25	58.91	20.35	85.59
736.41	62.16	59.99	20.68	87.21
753.57	64.09	61.08	21.02	88.84
771.12	65.99	62.21	21.37	90.54
789.08	67.81	63.43	21.77	92.35
807.46	69.52	64.74	22.23	94.3
826.27	71.11	66.16	22.73	96.4
845.51	72.63	67.68	23.29	98.64
865.21	74.08	69.27	23.89	101
885.36	75.51	70.93	24.51	103.43
905.99	76.92	72.6	25.13	105.91
927.09	78.33	74.29	25.75	108.39
948.68	79.74	75.97	26.35	110.87
970.78	81.15	77.65	26.94	113.35
993.39	82.56	79.34	27.52	115.85
1016.53	83.99	81.06	28.11	118.39
1040.21	85.45	82.82	28.72	120.99
1064.44	86.97	84.65	29.35	123.68
1089.23	88.59	86.56	30.03	126.49
1114.61	90.37	88.57	30.77	129.44
1140.57	92.38	90.7	31.57	132.58
1167.14	94.67	92.96	32.45	135.89
1194.32	97.27	95.34	33.39	139.37
1222.14	100.17	97.82	34.39	142.99
1250.61	103.33	100.37	35.44	146.71
1279.74	106.67	102.97	36.52	150.49
1309.55	110.06	105.6	37.62	154.31
1340.05	113.41	108.25	38.75	158.16
1371.26	116.63	110.93	39.9	162.05
1403.21	119.71	113.65	41.07	165.98
1435.89	122.65	116.42	42.28	169.98
1469.34	125.5	119.24	43.52	174.06
1503.56	128.32	122.14	44.81	178.24
1538.58	131.16	125.12	46.13	182.53
1574.42	134.07	128.17	47.49	186.93
1611.1	137.07	131.29	48.89	191.43
1648.62	140.15	134.49	50.34	196.02
1687.02	143.31	137.74	51.82	200.7
1726.32	146.53	141.04	53.34	205.44
1766.53	149.75	144.37	54.88	210.2
1807.68	152.94	147.67	56.42	214.92
1849.79	156.05	150.92	57.94	219.54
1892.87	159.08	154.09	59.45	224.04
1936.96	162.01	157.2	60.95	228.44
1982.08	164.9	160.29	62.46	232.79
2028.25	167.83	163.41	64.04	237.17
2075.49	170.92	166.63	65.71	241.68
2123.84	174.31	169.98	67.51	246.37
2173.31	178.12	173.49	69.44	251.25
2223.93	182.39	177.14	71.51	256.3
2275.73	187.03	180.92	73.7	261.52
2328.74	191.86	184.83	76.02	266.87
2382.98	196.63	188.87	78.47	272.39
2438.49	201.08	193.08	81.06	278.11
2495.29	205.03	197.51	83.82	284.12
2553.41	208.37	202.2	86.78	290.5
2612.89	211.04	207.18	89.93	297.29
2673.75	213.01	212.43	93.27	304.49
2736.03	214.28	217.88	96.74	312.01
2799.76	214.85	223.39	100.25	319.65
2864.98	214.76	228.79	103.69	327.21
2931.71	214.06	233.89	106.94	334.4
