# Supplementary material for: Millennial-scale climate variability over land overprinted by ocean temperature fluctuations
Source: Nat Geosci. Author manuscript; Available in PMC 2023 Apr 30. (PMC7614181; doi:10.1038/s41561-022-01056-4)
Supplement: Source Data File Figure 1 [file EMS154709-supplement-Source_Data_File_Figure_1.zip › TraCE-21ka_TJJA_DetrendedSin_Fig1a.csv]

Scales	PSD	lowerPSD	upperPSD
2	0.94	0.92	0.97
2.05	0.94	0.91	0.97
2.09	0.94	0.91	0.97
2.14	0.94	0.91	0.96
2.19	0.94	0.91	0.96
2.24	0.93	0.91	0.96
2.3	0.93	0.91	0.96
2.35	0.93	0.9	0.96
2.4	0.93	0.9	0.96
2.46	0.93	0.9	0.96
2.52	0.93	0.9	0.96
2.58	0.93	0.9	0.96
2.64	0.93	0.91	0.96
2.7	0.93	0.91	0.96
2.76	0.93	0.91	0.96
2.83	0.94	0.91	0.96
2.89	0.94	0.91	0.96
2.96	0.94	0.91	0.97
3.03	0.94	0.91	0.97
3.1	0.94	0.92	0.97
3.17	0.95	0.92	0.97
3.24	0.95	0.92	0.98
3.32	0.95	0.92	0.98
3.4	0.96	0.93	0.99
3.48	0.96	0.93	0.99
3.56	0.97	0.94	1
3.64	0.97	0.94	1
3.72	0.97	0.95	1
3.81	0.98	0.95	1.01
3.9	0.98	0.95	1.01
3.99	0.98	0.95	1.01
4.08	0.98	0.95	1.02
4.18	0.98	0.95	1.02
4.28	0.99	0.95	1.02
4.38	0.99	0.95	1.02
4.48	0.99	0.96	1.03
4.58	0.99	0.96	1.03
4.69	1	0.96	1.03
4.8	1	0.97	1.04
4.91	1	0.97	1.04
5.02	1.01	0.97	1.04
5.14	1.01	0.97	1.05
5.26	1.01	0.98	1.05
5.38	1.02	0.98	1.06
5.51	1.02	0.98	1.06
5.64	1.02	0.98	1.07
5.77	1.03	0.98	1.07
5.9	1.03	0.98	1.07
6.04	1.03	0.99	1.08
6.18	1.04	0.99	1.08
6.32	1.04	0.99	1.09
6.47	1.05	1	1.09
6.62	1.05	1	1.1
6.78	1.06	1.01	1.11
6.93	1.06	1.01	1.11
7.1	1.07	1.02	1.12
7.26	1.07	1.02	1.12
7.43	1.07	1.02	1.12
7.6	1.07	1.02	1.12
7.78	1.07	1.02	1.13
7.96	1.07	1.02	1.13
8.15	1.08	1.02	1.13
8.34	1.08	1.03	1.14
8.53	1.09	1.04	1.15
8.73	1.1	1.05	1.16
8.93	1.12	1.06	1.18
9.14	1.13	1.07	1.19
9.35	1.15	1.09	1.21
9.57	1.16	1.1	1.23
9.8	1.18	1.12	1.25
10.02	1.2	1.13	1.27
10.26	1.22	1.15	1.29
10.5	1.24	1.16	1.31
10.74	1.26	1.18	1.33
10.99	1.28	1.2	1.35
11.25	1.3	1.23	1.37
11.51	1.32	1.25	1.4
11.78	1.35	1.27	1.43
12.05	1.37	1.3	1.45
12.33	1.4	1.32	1.48
12.62	1.42	1.34	1.5
12.91	1.43	1.35	1.52
13.21	1.44	1.35	1.52
13.52	1.43	1.35	1.53
13.84	1.43	1.34	1.52
14.16	1.41	1.32	1.51
14.49	1.39	1.3	1.49
14.83	1.37	1.28	1.47
15.17	1.35	1.26	1.45
15.52	1.33	1.24	1.43
15.89	1.32	1.22	1.41
16.26	1.3	1.21	1.39
16.64	1.29	1.2	1.38
17.02	1.28	1.19	1.37
17.42	1.27	1.18	1.36
17.83	1.26	1.17	1.36
18.24	1.26	1.17	1.35
18.67	1.26	1.16	1.35
19.1	1.26	1.16	1.36
19.54	1.26	1.16	1.36
20	1.26	1.17	1.36
20.47	1.26	1.17	1.36
20.94	1.27	1.17	1.36
21.43	1.27	1.17	1.37
21.93	1.27	1.17	1.37
22.44	1.27	1.17	1.37
22.96	1.26	1.16	1.37
23.5	1.26	1.15	1.36
24.05	1.25	1.14	1.36
24.61	1.24	1.13	1.35
25.18	1.23	1.12	1.34
25.76	1.22	1.11	1.33
26.37	1.21	1.1	1.33
26.98	1.21	1.1	1.32
27.61	1.21	1.1	1.33
28.25	1.21	1.1	1.33
28.91	1.22	1.11	1.34
29.58	1.24	1.12	1.36
30.27	1.25	1.13	1.37
30.98	1.27	1.15	1.39
31.7	1.28	1.16	1.41
32.44	1.29	1.17	1.42
33.19	1.3	1.18	1.44
33.96	1.31	1.18	1.45
34.76	1.32	1.19	1.45
35.57	1.32	1.19	1.46
36.39	1.33	1.2	1.47
37.24	1.34	1.2	1.48
38.11	1.35	1.21	1.49
39	1.36	1.22	1.51
39.91	1.38	1.24	1.53
40.83	1.4	1.25	1.56
41.79	1.42	1.27	1.58
42.76	1.45	1.29	1.61
43.76	1.47	1.31	1.63
44.77	1.48	1.32	1.65
45.82	1.49	1.33	1.67
46.88	1.5	1.33	1.68
47.98	1.51	1.33	1.69
49.09	1.51	1.33	1.7
50.24	1.52	1.34	1.72
51.41	1.53	1.34	1.73
52.61	1.55	1.35	1.75
53.83	1.57	1.37	1.78
55.08	1.59	1.39	1.81
56.37	1.62	1.41	1.84
57.68	1.64	1.43	1.87
59.02	1.66	1.44	1.88
60.4	1.67	1.45	1.9
61.81	1.67	1.46	1.9
63.25	1.67	1.46	1.9
64.72	1.67	1.46	1.9
66.23	1.68	1.46	1.91
67.77	1.68	1.46	1.92
69.35	1.7	1.48	1.94
70.96	1.72	1.49	1.97
72.62	1.75	1.52	2
74.31	1.78	1.54	2.03
76.04	1.8	1.55	2.06
77.81	1.82	1.56	2.08
79.62	1.82	1.56	2.09
81.48	1.81	1.56	2.09
83.37	1.8	1.54	2.08
85.32	1.78	1.52	2.06
87.3	1.76	1.49	2.04
89.34	1.74	1.48	2.02
91.42	1.73	1.46	2.02
93.55	1.73	1.46	2.02
95.73	1.74	1.46	2.04
97.96	1.76	1.48	2.07
100.24	1.79	1.49	2.1
102.57	1.82	1.52	2.14
104.96	1.85	1.54	2.18
107.41	1.88	1.56	2.22
109.91	1.9	1.58	2.25
112.47	1.93	1.6	2.28
115.09	1.95	1.62	2.31
117.77	1.97	1.63	2.33
120.51	1.99	1.65	2.36
123.32	2.01	1.66	2.39
126.19	2.03	1.67	2.42
129.13	2.06	1.68	2.46
132.14	2.08	1.69	2.5
135.22	2.09	1.69	2.53
138.37	2.11	1.69	2.56
141.59	2.11	1.69	2.58
144.89	2.11	1.68	2.58
148.26	2.09	1.66	2.57
151.72	2.07	1.65	2.54
155.25	2.04	1.62	2.51
158.87	2.01	1.59	2.46
162.57	1.97	1.56	2.41
166.35	1.92	1.52	2.36
170.23	1.88	1.48	2.32
174.19	1.85	1.45	2.28
178.25	1.82	1.42	2.26
182.4	1.82	1.41	2.26
186.65	1.83	1.42	2.29
191	1.87	1.44	2.35
195.45	1.93	1.48	2.43
200	2.01	1.54	2.54
204.66	2.1	1.6	2.65
209.43	2.18	1.65	2.77
214.3	2.25	1.7	2.86
219.3	2.3	1.73	2.94
224.4	2.33	1.75	2.98
229.63	2.33	1.74	2.98
234.98	2.3	1.71	2.95
240.45	2.25	1.68	2.9
246.05	2.2	1.63	2.83
251.79	2.14	1.59	2.77
257.65	2.1	1.55	2.72
263.65	2.08	1.53	2.7
269.79	2.09	1.54	2.71
276.08	2.14	1.57	2.77
282.51	2.21	1.63	2.87
289.09	2.33	1.71	3.02
295.82	2.46	1.82	3.19
302.71	2.62	1.94	3.39
309.76	2.8	2.08	3.6
316.98	2.98	2.22	3.82
324.36	3.15	2.36	4.03
331.92	3.31	2.49	4.23
339.65	3.45	2.6	4.39
347.56	3.55	2.68	4.52
355.66	3.62	2.73	4.61
363.94	3.64	2.73	4.65
372.42	3.61	2.69	4.64
381.09	3.55	2.62	4.59
389.97	3.45	2.52	4.49
399.05	3.32	2.4	4.37
408.35	3.19	2.27	4.22
417.86	3.05	2.15	4.07
427.59	2.93	2.05	3.93
437.55	2.83	1.97	3.82
447.74	2.78	1.92	3.76
458.17	2.78	1.92	3.76
468.85	2.84	1.96	3.85
479.77	2.97	2.05	4.03
490.94	3.18	2.19	4.31
502.38	3.46	2.39	4.7
514.08	3.82	2.63	5.18
526.05	4.23	2.92	5.73
538.31	4.68	3.24	6.34
550.85	5.15	3.57	6.97
563.68	5.61	3.89	7.58
576.81	6.03	4.19	8.14
590.24	6.39	4.44	8.62
603.99	6.66	4.64	8.99
618.06	6.85	4.76	9.26
632.46	6.95	4.82	9.41
647.19	6.98	4.81	9.48
662.26	6.95	4.76	9.5
677.69	6.91	4.68	9.49
693.47	6.88	4.61	9.52
709.63	6.89	4.56	9.62
726.16	6.98	4.55	9.82
743.07	7.15	4.61	10.15
760.38	7.42	4.73	10.61
778.09	7.78	4.91	11.19
796.21	8.21	5.15	11.85
814.76	8.68	5.42	12.57
833.74	9.17	5.71	13.31
853.16	9.65	6	14.02
873.03	10.11	6.28	14.67
893.37	10.52	6.54	15.26
914.18	10.87	6.77	15.76
935.47	11.17	6.97	16.19
957.26	11.43	7.14	16.54
979.56	11.63	7.28	16.82
1002.37	11.8	7.4	17.04
1025.72	11.94	7.5	17.22
1049.61	12.04	7.57	17.34
1074.06	12.11	7.63	17.42
1099.08	12.15	7.68	17.46
1124.68	12.16	7.7	17.46
1150.88	12.14	7.7	17.4
1177.69	12.08	7.68	17.3
1205.12	11.98	7.62	17.16
1233.19	11.85	7.53	16.96
1261.91	11.67	7.41	16.71
1291.31	11.46	7.27	16.43
1321.39	11.24	7.11	16.14
1352.17	11.01	6.94	15.85
1383.66	10.8	6.77	15.6
1415.89	10.62	6.61	15.39
1448.87	10.47	6.47	15.26
1482.62	10.38	6.36	15.21
1517.16	10.33	6.26	15.24
1552.49	10.33	6.19	15.34
1588.66	10.37	6.14	15.51
1625.66	10.44	6.1	15.71
1663.53	10.52	6.09	15.93
1702.28	10.61	6.09	16.15
1741.93	10.7	6.1	16.35
1782.5	10.78	6.12	16.51
1824.02	10.86	6.16	16.64
1866.51	10.92	6.2	16.72
1909.99	10.96	6.24	16.75
1954.47	10.97	6.28	16.72
2000	10.97	6.32	16.65
2046.59	10.93	6.35	16.52
2094.26	10.87	6.37	16.35
2143.04	10.79	6.37	16.14
2192.96	10.69	6.37	15.91
2244.04	10.57	6.35	15.67
2296.31	10.46	6.32	15.44
2349.8	10.35	6.29	15.23
2404.53	10.24	6.24	15.03
2460.54	10.13	6.2	14.86
2517.85	10.04	6.15	14.7
2576.5	9.95	6.1	14.57
2636.51	9.88	6.06	14.46
2697.93	9.82	6.03	14.37
2760.77	9.78	6	14.3
2825.08	9.74	5.98	14.25
2890.88	9.72	5.97	14.22
2958.22	9.71	5.96	14.19
