# Supplementary material for: Millennial-scale climate variability over land overprinted by ocean temperature fluctuations
Source: Nat Geosci. Author manuscript; Available in PMC 2023 Apr 30. (PMC7614181; doi:10.1038/s41561-022-01056-4)
Supplement: Source Data File Figure 1 [file EMS154709-supplement-Source_Data_File_Figure_1.zip › TraCE-21ka_TJJA_Fig1a.csv]

Scales	PSD	lowerPSD	upperPSD
2	0.94	0.91	0.97
2.05	0.94	0.91	0.97
2.09	0.94	0.91	0.97
2.14	0.94	0.91	0.97
2.19	0.94	0.91	0.96
2.24	0.93	0.91	0.96
2.3	0.93	0.91	0.96
2.35	0.93	0.91	0.96
2.4	0.93	0.9	0.96
2.46	0.93	0.9	0.96
2.52	0.93	0.9	0.96
2.58	0.93	0.91	0.96
2.64	0.93	0.91	0.96
2.7	0.93	0.91	0.96
2.76	0.93	0.91	0.96
2.83	0.94	0.91	0.96
2.89	0.94	0.91	0.97
2.96	0.94	0.91	0.97
3.03	0.94	0.91	0.97
3.1	0.94	0.91	0.97
3.17	0.95	0.92	0.97
3.24	0.95	0.92	0.98
3.32	0.95	0.92	0.98
3.4	0.96	0.93	0.99
3.48	0.96	0.93	0.99
3.56	0.97	0.94	1
3.64	0.97	0.94	1
3.72	0.97	0.94	1.01
3.81	0.98	0.95	1.01
3.9	0.98	0.95	1.01
3.99	0.98	0.95	1.01
4.08	0.98	0.95	1.02
4.18	0.98	0.95	1.02
4.28	0.99	0.95	1.02
4.38	0.99	0.96	1.02
4.48	0.99	0.96	1.02
4.58	0.99	0.96	1.03
4.69	1	0.96	1.03
4.8	1	0.97	1.04
4.91	1	0.97	1.04
5.02	1.01	0.97	1.04
5.14	1.01	0.97	1.05
5.26	1.01	0.98	1.05
5.38	1.02	0.98	1.06
5.51	1.02	0.98	1.06
5.64	1.02	0.98	1.06
5.77	1.03	0.99	1.07
5.9	1.03	0.99	1.07
6.04	1.03	0.99	1.07
6.18	1.04	0.99	1.08
6.32	1.04	1	1.09
6.47	1.05	1	1.09
6.62	1.05	1.01	1.1
6.78	1.06	1.01	1.1
6.93	1.06	1.02	1.11
7.1	1.07	1.02	1.11
7.26	1.07	1.02	1.12
7.43	1.07	1.02	1.12
7.6	1.07	1.02	1.12
7.78	1.07	1.02	1.12
7.96	1.07	1.02	1.13
8.15	1.08	1.03	1.13
8.34	1.08	1.03	1.14
8.53	1.09	1.04	1.15
8.73	1.1	1.05	1.16
8.93	1.12	1.06	1.18
9.14	1.13	1.07	1.19
9.35	1.15	1.09	1.21
9.57	1.16	1.1	1.23
9.8	1.18	1.12	1.25
10.02	1.2	1.13	1.27
10.26	1.22	1.15	1.29
10.5	1.24	1.17	1.31
10.74	1.26	1.18	1.33
10.99	1.28	1.2	1.35
11.25	1.3	1.22	1.38
11.51	1.32	1.24	1.41
11.78	1.35	1.27	1.43
12.05	1.37	1.29	1.46
12.33	1.4	1.31	1.49
12.62	1.42	1.33	1.51
12.91	1.43	1.34	1.52
13.21	1.44	1.35	1.53
13.52	1.43	1.34	1.53
13.84	1.43	1.33	1.52
14.16	1.41	1.32	1.51
14.49	1.39	1.3	1.49
14.83	1.37	1.28	1.47
15.17	1.35	1.26	1.45
15.52	1.33	1.24	1.43
15.89	1.32	1.22	1.41
16.26	1.3	1.21	1.39
16.64	1.29	1.2	1.38
17.02	1.28	1.19	1.37
17.42	1.27	1.18	1.36
17.83	1.26	1.17	1.36
18.24	1.26	1.17	1.35
18.67	1.26	1.16	1.36
19.1	1.26	1.16	1.36
19.54	1.26	1.16	1.36
20	1.26	1.16	1.37
20.47	1.26	1.16	1.37
20.94	1.27	1.16	1.38
21.43	1.27	1.16	1.38
21.93	1.27	1.16	1.38
22.44	1.27	1.16	1.38
22.96	1.26	1.16	1.37
23.5	1.26	1.15	1.37
24.05	1.25	1.15	1.36
24.61	1.24	1.14	1.35
25.18	1.23	1.13	1.34
25.76	1.22	1.12	1.33
26.37	1.21	1.11	1.32
26.98	1.21	1.1	1.32
27.61	1.21	1.1	1.32
28.25	1.22	1.1	1.33
28.91	1.22	1.11	1.34
29.58	1.24	1.12	1.36
30.27	1.25	1.13	1.38
30.98	1.27	1.14	1.4
31.7	1.28	1.15	1.42
32.44	1.29	1.16	1.43
33.19	1.3	1.17	1.45
33.96	1.31	1.17	1.46
34.76	1.32	1.18	1.47
35.57	1.32	1.18	1.48
36.39	1.33	1.19	1.48
37.24	1.34	1.19	1.49
38.11	1.35	1.2	1.51
39	1.36	1.21	1.52
39.91	1.38	1.23	1.54
40.83	1.4	1.24	1.57
41.79	1.42	1.26	1.59
42.76	1.45	1.28	1.62
43.76	1.47	1.3	1.65
44.77	1.48	1.31	1.67
45.82	1.5	1.32	1.69
46.88	1.5	1.32	1.7
47.98	1.51	1.32	1.71
49.09	1.51	1.32	1.72
50.24	1.52	1.32	1.73
51.41	1.53	1.33	1.75
52.61	1.55	1.34	1.77
53.83	1.57	1.36	1.79
55.08	1.59	1.38	1.82
56.37	1.62	1.41	1.85
57.68	1.64	1.43	1.87
59.02	1.66	1.44	1.89
60.4	1.67	1.45	1.9
61.81	1.67	1.45	1.9
63.25	1.67	1.45	1.9
64.72	1.67	1.45	1.91
66.23	1.68	1.46	1.91
67.77	1.69	1.46	1.92
69.35	1.7	1.48	1.94
70.96	1.73	1.5	1.97
72.62	1.75	1.52	2
74.31	1.78	1.54	2.03
76.04	1.8	1.56	2.06
77.81	1.82	1.57	2.08
79.62	1.82	1.57	2.09
81.48	1.82	1.56	2.09
83.37	1.8	1.54	2.08
85.32	1.78	1.51	2.07
87.3	1.76	1.49	2.05
89.34	1.74	1.47	2.04
91.42	1.73	1.45	2.04
93.55	1.74	1.45	2.04
95.73	1.75	1.46	2.06
97.96	1.77	1.47	2.08
100.24	1.79	1.49	2.11
102.57	1.82	1.52	2.15
104.96	1.85	1.55	2.18
107.41	1.88	1.57	2.21
109.91	1.91	1.59	2.24
112.47	1.93	1.61	2.27
115.09	1.95	1.63	2.3
117.77	1.97	1.64	2.33
120.51	2	1.65	2.37
123.32	2.02	1.66	2.41
126.19	2.04	1.67	2.45
129.13	2.06	1.68	2.49
132.14	2.09	1.68	2.53
135.22	2.1	1.69	2.56
138.37	2.12	1.69	2.58
141.59	2.12	1.69	2.59
144.89	2.12	1.69	2.58
148.26	2.11	1.69	2.56
151.72	2.08	1.68	2.53
155.25	2.06	1.66	2.49
158.87	2.02	1.63	2.44
162.57	1.98	1.6	2.39
166.35	1.93	1.56	2.34
170.23	1.89	1.52	2.29
174.19	1.85	1.49	2.25
178.25	1.83	1.46	2.23
182.4	1.82	1.44	2.24
186.65	1.84	1.44	2.27
191	1.88	1.46	2.34
195.45	1.94	1.5	2.42
200	2.02	1.55	2.53
204.66	2.1	1.61	2.65
209.43	2.19	1.68	2.76
214.3	2.26	1.73	2.85
219.3	2.32	1.77	2.92
224.4	2.34	1.8	2.95
229.63	2.34	1.8	2.95
234.98	2.32	1.78	2.92
240.45	2.27	1.74	2.86
246.05	2.21	1.7	2.79
251.79	2.16	1.65	2.72
257.65	2.11	1.62	2.67
263.65	2.09	1.6	2.65
269.79	2.1	1.6	2.66
276.08	2.14	1.63	2.72
282.51	2.22	1.68	2.82
289.09	2.33	1.76	2.96
295.82	2.47	1.87	3.14
302.71	2.63	1.99	3.34
309.76	2.8	2.12	3.57
316.98	2.99	2.25	3.8
324.36	3.16	2.38	4.04
331.92	3.33	2.49	4.26
339.65	3.47	2.59	4.46
347.56	3.58	2.66	4.62
355.66	3.65	2.7	4.72
363.94	3.68	2.71	4.77
372.42	3.66	2.69	4.74
381.09	3.59	2.64	4.66
389.97	3.49	2.57	4.53
399.05	3.37	2.49	4.36
408.35	3.23	2.39	4.18
417.86	3.09	2.28	4
427.59	2.97	2.19	3.84
437.55	2.87	2.11	3.73
447.74	2.81	2.06	3.67
458.17	2.81	2.04	3.69
468.85	2.87	2.06	3.8
479.77	3.01	2.13	4.01
490.94	3.23	2.25	4.34
502.38	3.52	2.42	4.78
514.08	3.88	2.64	5.32
526.05	4.3	2.89	5.95
538.31	4.76	3.16	6.64
550.85	5.24	3.44	7.34
563.68	5.7	3.72	8.02
576.81	6.12	3.98	8.64
590.24	6.48	4.2	9.16
603.99	6.76	4.38	9.56
618.06	6.95	4.51	9.83
632.46	7.06	4.59	9.97
647.19	7.1	4.63	10.01
662.26	7.09	4.63	9.97
677.69	7.06	4.62	9.92
693.47	7.04	4.62	9.88
709.63	7.07	4.65	9.91
726.16	7.17	4.72	10.05
743.07	7.36	4.84	10.3
760.38	7.63	5.02	10.68
778.09	7.98	5.25	11.17
796.21	8.39	5.51	11.76
814.76	8.84	5.79	12.41
833.74	9.3	6.09	13.08
853.16	9.76	6.37	13.74
873.03	10.18	6.63	14.35
893.37	10.56	6.87	14.9
914.18	10.89	7.08	15.38
935.47	11.17	7.26	15.78
957.26	11.41	7.42	16.09
979.56	11.6	7.56	16.35
1002.37	11.76	7.69	16.54
1025.72	11.89	7.79	16.7
1049.61	12	7.88	16.82
1074.06	12.08	7.95	16.91
1099.08	12.13	7.99	16.98
1124.68	12.16	8.01	17.03
1150.88	12.16	7.99	17.04
1177.69	12.12	7.94	17.01
1205.12	12.04	7.86	16.94
1233.19	11.91	7.75	16.8
1261.91	11.75	7.61	16.61
1291.31	11.55	7.46	16.37
1321.39	11.33	7.3	16.1
1352.17	11.12	7.14	15.81
1383.66	10.92	7	15.55
1415.89	10.75	6.89	15.32
1448.87	10.64	6.8	15.16
1482.62	10.57	6.76	15.08
1517.16	10.57	6.75	15.08
1552.49	10.62	6.77	15.16
1588.66	10.71	6.83	15.31
1625.66	10.84	6.9	15.49
1663.53	10.99	7	15.71
1702.28	11.15	7.1	15.93
1741.93	11.31	7.22	16.15
1782.5	11.47	7.33	16.36
1824.02	11.61	7.44	16.54
1866.51	11.75	7.55	16.71
1909.99	11.87	7.65	16.85
1954.47	11.99	7.74	16.99
2000	12.09	7.83	17.12
2046.59	12.2	7.91	17.25
2094.26	12.3	7.99	17.38
2143.04	12.4	8.06	17.5
2192.96	12.48	8.11	17.61
2244.04	12.54	8.15	17.69
2296.31	12.57	8.17	17.74
2349.8	12.58	8.18	17.77
2404.53	12.59	8.18	17.78
2460.54	12.62	8.19	17.83
2517.85	12.71	8.24	17.97
2576.5	12.93	8.37	18.29
2636.51	13.33	8.61	18.88
2697.93	13.97	9.01	19.81
2760.77	14.87	9.57	21.12
2825.08	16.03	10.29	22.8
2890.88	17.4	11.14	24.8
2958.22	18.92	12.07	27.02
