# Supplementary material for: Millennial-scale climate variability over land overprinted by ocean temperature fluctuations
Source: Nat Geosci. Author manuscript; Available in PMC 2023 Apr 30. (PMC7614181; doi:10.1038/s41561-022-01056-4)
Supplement: Source Data File Figure 2 [file EMS154709-supplement-Source_Data_File_Figure_2.zip]

Archive with 3 entries (3 files):
- Instrumental_1by1Beta_TJJA_Fig2b.csv
- Instrumental_1by1PSD_TJJA_Fig2c.csv
- Reconstructions_2by2map_TJJA_Fig2a.csv
