# Supplementary material for: Millennial-scale climate variability over land overprinted by ocean temperature fluctuations
Source: Nat Geosci. Author manuscript; Available in PMC 2023 Apr 30. (PMC7614181; doi:10.1038/s41561-022-01056-4)
Supplement: Source Data File Figure 2 [file EMS154709-supplement-Source_Data_File_Figure_2.zip › Instrumental_1by1Beta_TJJA_Fig2b.csv]

Longitude	Latitude	Beta
-105.5	20.5	1.18
-104.5	20.5	1.12
-103.5	20.5	0.98
-102.5	20.5	0.87
-101.5	20.5	0.95
-100.5	20.5	0.9
-99.5	20.5	1.05
-98.5	20.5	1.13
-97.5	20.5	1.11
-89.5	20.5	1.32
-88.5	20.5	1.21
-87.5	20.5	1.39
-76.5	20.5	0.16
-75.5	20.5	0.54
-15.5	20.5	-0.12
-14.5	20.5	0.04
-13.5	20.5	0.16
-12.5	20.5	0.22
-11.5	20.5	0.24
-10.5	20.5	0.36
-9.5	20.5	0.45
-8.5	20.5	0.54
-7.5	20.5	0.62
-6.5	20.5	0.69
-5.5	20.5	0.71
-4.5	20.5	0.67
-3.5	20.5	0.61
-2.5	20.5	0.58
-1.5	20.5	0.54
-0.5	20.5	0.49
0.5	20.5	0.45
1.5	20.5	0.42
2.5	20.5	0.4
3.5	20.5	0.4
4.5	20.5	0.41
5.5	20.5	0.39
6.5	20.5	0.36
7.5	20.5	0.31
8.5	20.5	0.26
9.5	20.5	0.09
10.5	20.5	0.03
11.5	20.5	-0.02
12.5	20.5	0.05
13.5	20.5	0.08
14.5	20.5	0.17
15.5	20.5	0.21
16.5	20.5	0.22
17.5	20.5	0.22
18.5	20.5	0.18
19.5	20.5	0.15
20.5	20.5	0.11
21.5	20.5	0.13
22.5	20.5	0.17
23.5	20.5	0.19
24.5	20.5	0.27
25.5	20.5	0.35
26.5	20.5	0.41
27.5	20.5	0.44
28.5	20.5	0.51
29.5	20.5	0.56
30.5	20.5	0.61
31.5	20.5	0.76
32.5	20.5	0.93
33.5	20.5	1.08
34.5	20.5	1.2
35.5	20.5	1.27
36.5	20.5	1.32
40.5	20.5	1.25
41.5	20.5	1.14
42.5	20.5	1.03
43.5	20.5	0.94
44.5	20.5	0.84
45.5	20.5	0.82
46.5	20.5	0.84
47.5	20.5	0.9
48.5	20.5	0.96
49.5	20.5	1.07
50.5	20.5	1.26
51.5	20.5	1.35
52.5	20.5	1.42
53.5	20.5	1.44
54.5	20.5	1.42
55.5	20.5	1.39
56.5	20.5	1.34
57.5	20.5	1.27
58.5	20.5	0.83
73.5	20.5	0.45
74.5	20.5	0.36
75.5	20.5	0.29
76.5	20.5	0.24
77.5	20.5	0.17
78.5	20.5	0.09
79.5	20.5	0.04
80.5	20.5	0.01
81.5	20.5	0.04
82.5	20.5	0.12
83.5	20.5	0.22
84.5	20.5	0.28
85.5	20.5	0.32
86.5	20.5	0.28
93.5	20.5	0.66
94.5	20.5	0.6
95.5	20.5	0.6
96.5	20.5	0.67
97.5	20.5	0.76
98.5	20.5	0.81
99.5	20.5	0.87
100.5	20.5	0.93
101.5	20.5	0.96
102.5	20.5	1.01
103.5	20.5	1.13
104.5	20.5	1.26
105.5	20.5	1.33
106.5	20.5	0.92
110.5	20.5	0.93
-104.5	21.5	1.22
-103.5	21.5	0.99
-102.5	21.5	0.94
-101.5	21.5	1.01
-100.5	21.5	0.9
-99.5	21.5	0.78
-98.5	21.5	0.71
-88.5	21.5	1.37
-78.5	21.5	0.83
-77.5	21.5	0.69
-16.5	21.5	-0.24
-15.5	21.5	-0.1
-14.5	21.5	-0.09
-13.5	21.5	0.02
-12.5	21.5	0.15
-11.5	21.5	0.2
-10.5	21.5	0.26
-9.5	21.5	0.33
-8.5	21.5	0.45
-7.5	21.5	0.55
-6.5	21.5	0.65
-5.5	21.5	0.69
-4.5	21.5	0.66
-3.5	21.5	0.62
-2.5	21.5	0.59
-1.5	21.5	0.55
-0.5	21.5	0.5
0.5	21.5	0.45
1.5	21.5	0.39
2.5	21.5	0.31
3.5	21.5	0.3
4.5	21.5	0.28
5.5	21.5	0.23
6.5	21.5	0.19
7.5	21.5	0.16
8.5	21.5	0.18
9.5	21.5	0.2
10.5	21.5	0.22
11.5	21.5	0.26
12.5	21.5	0.22
13.5	21.5	0.24
14.5	21.5	0.19
15.5	21.5	0.26
16.5	21.5	0.27
17.5	21.5	0.27
18.5	21.5	0.22
19.5	21.5	0.22
20.5	21.5	0.22
21.5	21.5	0.24
22.5	21.5	0.27
23.5	21.5	0.3
24.5	21.5	0.39
25.5	21.5	0.47
26.5	21.5	0.54
27.5	21.5	0.55
28.5	21.5	0.57
29.5	21.5	0.6
30.5	21.5	0.63
31.5	21.5	0.74
32.5	21.5	0.86
33.5	21.5	1.02
34.5	21.5	1.13
35.5	21.5	1.21
36.5	21.5	1.28
39.5	21.5	1.3
40.5	21.5	1.23
41.5	21.5	1.17
42.5	21.5	1.1
43.5	21.5	1.04
44.5	21.5	0.99
45.5	21.5	0.96
46.5	21.5	0.97
47.5	21.5	0.99
48.5	21.5	0.99
49.5	21.5	1.01
50.5	21.5	1.05
51.5	21.5	1.22
52.5	21.5	1.28
53.5	21.5	1.31
54.5	21.5	1.29
55.5	21.5	1.28
56.5	21.5	1.2
57.5	21.5	1.1
58.5	21.5	1.01
70.5	21.5	0.71
71.5	21.5	0.53
73.5	21.5	0.4
74.5	21.5	0.38
75.5	21.5	0.35
76.5	21.5	0.31
77.5	21.5	0.25
78.5	21.5	0.16
79.5	21.5	0.1
80.5	21.5	0.04
81.5	21.5	0.05
82.5	21.5	0.09
83.5	21.5	0.18
84.5	21.5	0.23
85.5	21.5	0.25
86.5	21.5	0.27
92.5	21.5	0.99
93.5	21.5	0.81
94.5	21.5	0.6
95.5	21.5	0.5
96.5	21.5	0.52
97.5	21.5	0.68
98.5	21.5	0.78
99.5	21.5	0.87
100.5	21.5	0.93
101.5	21.5	0.97
102.5	21.5	1.05
103.5	21.5	1.18
104.5	21.5	1.32
105.5	21.5	1.37
106.5	21.5	1.36
107.5	21.5	1.38
110.5	21.5	1.78
-105.5	22.5	1.24
-104.5	22.5	1.04
-103.5	22.5	0.91
-102.5	22.5	0.95
-101.5	22.5	1.04
-100.5	22.5	1.05
-99.5	22.5	0.8
-98.5	22.5	0.63
-83.5	22.5	1.23
-81.5	22.5	0.86
-80.5	22.5	0.53
-79.5	22.5	0.94
-78.5	22.5	1.18
-15.5	22.5	-0.13
-14.5	22.5	0.02
-13.5	22.5	0.13
-12.5	22.5	0.18
-11.5	22.5	0.19
-10.5	22.5	0.23
-9.5	22.5	0.3
-8.5	22.5	0.4
-7.5	22.5	0.52
-6.5	22.5	0.63
-5.5	22.5	0.7
-4.5	22.5	0.71
-3.5	22.5	0.68
-2.5	22.5	0.64
-1.5	22.5	0.57
-0.5	22.5	0.5
0.5	22.5	0.42
1.5	22.5	0.33
2.5	22.5	0.23
3.5	22.5	0.18
4.5	22.5	0.12
5.5	22.5	0.07
6.5	22.5	0.04
7.5	22.5	0.04
8.5	22.5	0.06
9.5	22.5	0.11
10.5	22.5	0.15
11.5	22.5	0.24
12.5	22.5	0.32
13.5	22.5	0.38
14.5	22.5	0.44
15.5	22.5	0.38
16.5	22.5	0.42
17.5	22.5	0.42
18.5	22.5	0.45
19.5	22.5	0.38
20.5	22.5	0.4
21.5	22.5	0.36
22.5	22.5	0.38
23.5	22.5	0.43
24.5	22.5	0.53
25.5	22.5	0.53
26.5	22.5	0.6
27.5	22.5	0.64
28.5	22.5	0.66
29.5	22.5	0.68
30.5	22.5	0.7
31.5	22.5	0.83
32.5	22.5	0.91
33.5	22.5	1.02
34.5	22.5	1.12
35.5	22.5	1.2
39.5	22.5	1.19
40.5	22.5	1.14
41.5	22.5	1.12
42.5	22.5	1.1
43.5	22.5	1.07
44.5	22.5	1.04
45.5	22.5	1.02
46.5	22.5	1.01
47.5	22.5	1
48.5	22.5	0.99
49.5	22.5	0.98
50.5	22.5	1
51.5	22.5	1.04
52.5	22.5	1.08
53.5	22.5	1.19
54.5	22.5	1.16
55.5	22.5	1.14
56.5	22.5	1
57.5	22.5	0.85
58.5	22.5	0.68
59.5	22.5	0.45
70.5	22.5	0.42
71.5	22.5	0.51
72.5	22.5	0.41
73.5	22.5	0.42
74.5	22.5	0.46
75.5	22.5	0.46
76.5	22.5	0.43
77.5	22.5	0.39
78.5	22.5	0.32
79.5	22.5	0.25
80.5	22.5	0.19
81.5	22.5	0.17
82.5	22.5	0.19
83.5	22.5	0.24
84.5	22.5	0.26
85.5	22.5	0.29
86.5	22.5	0.32
87.5	22.5	0.35
88.5	22.5	0.49
89.5	22.5	0.72
90.5	22.5	0.74
91.5	22.5	0.14
92.5	22.5	1.04
93.5	22.5	0.9
94.5	22.5	0.71
95.5	22.5	0.59
96.5	22.5	0.6
97.5	22.5	0.71
98.5	22.5	0.8
99.5	22.5	0.87
100.5	22.5	0.89
101.5	22.5	0.89
102.5	22.5	0.95
103.5	22.5	1.11
104.5	22.5	1.27
105.5	22.5	1.35
106.5	22.5	1.43
107.5	22.5	1.57
108.5	22.5	1.7
109.5	22.5	1.8
110.5	22.5	1.88
111.5	22.5	1.93
112.5	22.5	2.01
113.5	22.5	1.95
120.5	22.5	1.58
-109.5	23.5	0.68
-106.5	23.5	1.17
-105.5	23.5	0.96
-104.5	23.5	0.85
-103.5	23.5	0.88
-102.5	23.5	0.99
-101.5	23.5	1.15
-100.5	23.5	1.22
-99.5	23.5	0.87
-98.5	23.5	0.65
-15.5	23.5	0.22
-14.5	23.5	0.18
-13.5	23.5	0.26
-12.5	23.5	0.28
-11.5	23.5	0.27
-10.5	23.5	0.3
-9.5	23.5	0.35
-8.5	23.5	0.43
-7.5	23.5	0.55
-6.5	23.5	0.68
-5.5	23.5	0.76
-4.5	23.5	0.8
-3.5	23.5	0.77
-2.5	23.5	0.7
-1.5	23.5	0.61
-0.5	23.5	0.5
0.5	23.5	0.39
1.5	23.5	0.26
2.5	23.5	0.15
3.5	23.5	0.06
4.5	23.5	-0.01
5.5	23.5	-0.06
6.5	23.5	-0.09
7.5	23.5	-0.07
8.5	23.5	-0.03
9.5	23.5	0.04
10.5	23.5	0.11
11.5	23.5	0.2
12.5	23.5	0.28
13.5	23.5	0.37
14.5	23.5	0.44
15.5	23.5	0.48
16.5	23.5	0.51
17.5	23.5	0.55
18.5	23.5	0.54
19.5	23.5	0.58
20.5	23.5	0.54
21.5	23.5	0.51
22.5	23.5	0.53
23.5	23.5	0.58
24.5	23.5	0.63
25.5	23.5	0.65
26.5	23.5	0.71
27.5	23.5	0.71
28.5	23.5	0.74
29.5	23.5	0.75
30.5	23.5	0.77
31.5	23.5	0.85
32.5	23.5	0.99
33.5	23.5	1.04
34.5	23.5	1.13
35.5	23.5	1.3
39.5	23.5	1.06
40.5	23.5	1.08
41.5	23.5	1.08
42.5	23.5	1.1
43.5	23.5	1.09
44.5	23.5	1.04
45.5	23.5	1.02
46.5	23.5	0.99
47.5	23.5	0.97
48.5	23.5	0.95
49.5	23.5	0.95
50.5	23.5	0.96
51.5	23.5	0.99
52.5	23.5	0.98
53.5	23.5	0.97
54.5	23.5	0.93
55.5	23.5	0.95
56.5	23.5	0.77
57.5	23.5	0.46
58.5	23.5	0.31
68.5	23.5	0.45
69.5	23.5	0.6
70.5	23.5	0.49
71.5	23.5	0.45
72.5	23.5	0.43
73.5	23.5	0.53
74.5	23.5	0.61
75.5	23.5	0.59
76.5	23.5	0.58
77.5	23.5	0.55
78.5	23.5	0.49
79.5	23.5	0.42
80.5	23.5	0.36
81.5	23.5	0.31
82.5	23.5	0.33
83.5	23.5	0.35
84.5	23.5	0.35
85.5	23.5	0.4
86.5	23.5	0.44
87.5	23.5	0.49
88.5	23.5	0.54
89.5	23.5	0.71
90.5	23.5	0.84
91.5	23.5	0.93
92.5	23.5	0.89
93.5	23.5	0.81
94.5	23.5	0.68
95.5	23.5	0.61
96.5	23.5	0.61
97.5	23.5	0.67
98.5	23.5	0.78
99.5	23.5	0.82
100.5	23.5	0.82
101.5	23.5	0.8
102.5	23.5	0.82
103.5	23.5	1.01
104.5	23.5	1.15
105.5	23.5	1.35
106.5	23.5	1.5
107.5	23.5	1.63
108.5	23.5	1.74
109.5	23.5	1.83
110.5	23.5	1.89
111.5	23.5	1.95
112.5	23.5	2.02
113.5	23.5	2.1
114.5	23.5	2.15
115.5	23.5	2.08
116.5	23.5	1.94
120.5	23.5	1.92
-111.5	24.5	0.24
-107.5	24.5	1.2
-106.5	24.5	1.09
-105.5	24.5	0.85
-104.5	24.5	0.69
-103.5	24.5	0.85
-102.5	24.5	1.01
-101.5	24.5	1.19
-100.5	24.5	1.12
-99.5	24.5	0.78
-98.5	24.5	0.69
-14.5	24.5	0.41
-13.5	24.5	0.41
-12.5	24.5	0.4
-11.5	24.5	0.39
-10.5	24.5	0.39
-9.5	24.5	0.46
-8.5	24.5	0.56
-7.5	24.5	0.69
-6.5	24.5	0.81
-5.5	24.5	0.88
-4.5	24.5	0.9
-3.5	24.5	0.87
-2.5	24.5	0.77
-1.5	24.5	0.64
-0.5	24.5	0.5
0.5	24.5	0.35
1.5	24.5	0.2
2.5	24.5	0.09
3.5	24.5	0
4.5	24.5	-0.06
5.5	24.5	-0.1
6.5	24.5	-0.12
7.5	24.5	-0.1
8.5	24.5	-0.06
9.5	24.5	0.01
10.5	24.5	0.08
11.5	24.5	0.18
12.5	24.5	0.28
13.5	24.5	0.36
14.5	24.5	0.43
15.5	24.5	0.49
16.5	24.5	0.54
17.5	24.5	0.58
18.5	24.5	0.6
19.5	24.5	0.62
20.5	24.5	0.64
21.5	24.5	0.61
22.5	24.5	0.64
23.5	24.5	0.68
24.5	24.5	0.73
25.5	24.5	0.77
26.5	24.5	0.81
27.5	24.5	0.83
28.5	24.5	0.83
29.5	24.5	0.83
30.5	24.5	0.85
31.5	24.5	0.93
32.5	24.5	1.01
33.5	24.5	1.1
34.5	24.5	1.15
37.5	24.5	1.2
38.5	24.5	1.03
39.5	24.5	1
40.5	24.5	1.02
41.5	24.5	1.06
42.5	24.5	1.09
43.5	24.5	1.08
44.5	24.5	1.04
45.5	24.5	1.04
46.5	24.5	1.02
47.5	24.5	1.01
48.5	24.5	0.97
49.5	24.5	0.93
50.5	24.5	0.97
55.5	24.5	0.69
56.5	24.5	0.44
67.5	24.5	0.46
68.5	24.5	0.74
69.5	24.5	0.65
70.5	24.5	0.55
71.5	24.5	0.49
72.5	24.5	0.48
73.5	24.5	0.58
74.5	24.5	0.72
75.5	24.5	0.78
76.5	24.5	0.8
77.5	24.5	0.71
78.5	24.5	0.63
79.5	24.5	0.54
80.5	24.5	0.48
81.5	24.5	0.43
82.5	24.5	0.45
83.5	24.5	0.48
84.5	24.5	0.51
85.5	24.5	0.54
86.5	24.5	0.56
87.5	24.5	0.6
88.5	24.5	0.7
89.5	24.5	0.72
90.5	24.5	0.69
91.5	24.5	0.6
92.5	24.5	0.48
93.5	24.5	0.41
94.5	24.5	0.39
95.5	24.5	0.44
96.5	24.5	0.5
97.5	24.5	0.57
98.5	24.5	0.71
99.5	24.5	0.79
100.5	24.5	0.77
101.5	24.5	0.76
102.5	24.5	0.8
103.5	24.5	0.99
104.5	24.5	1.18
105.5	24.5	1.37
106.5	24.5	1.51
107.5	24.5	1.64
108.5	24.5	1.75
109.5	24.5	1.86
110.5	24.5	1.95
111.5	24.5	2.03
112.5	24.5	2.06
113.5	24.5	2.04
114.5	24.5	2.06
115.5	24.5	2.01
116.5	24.5	1.92
117.5	24.5	1.87
121.5	24.5	1.83
-111.5	25.5	0.52
-108.5	25.5	1.26
-107.5	25.5	1.33
-106.5	25.5	1.07
-105.5	25.5	0.81
-104.5	25.5	0.71
-103.5	25.5	0.85
-102.5	25.5	1.05
-101.5	25.5	1.2
-100.5	25.5	1.11
-99.5	25.5	0.85
-98.5	25.5	0.8
-97.5	25.5	0.62
-80.5	25.5	0.74
-14.5	25.5	0.74
-13.5	25.5	0.56
-12.5	25.5	0.56
-11.5	25.5	0.55
-10.5	25.5	0.56
-9.5	25.5	0.64
-8.5	25.5	0.74
-7.5	25.5	0.85
-6.5	25.5	0.96
-5.5	25.5	1.02
-4.5	25.5	1.02
-3.5	25.5	0.96
-2.5	25.5	0.85
-1.5	25.5	0.7
-0.5	25.5	0.53
0.5	25.5	0.36
1.5	25.5	0.19
2.5	25.5	0.08
3.5	25.5	-0.01
4.5	25.5	-0.05
5.5	25.5	-0.07
6.5	25.5	-0.09
7.5	25.5	-0.08
8.5	25.5	-0.04
9.5	25.5	0.03
10.5	25.5	0.11
11.5	25.5	0.21
12.5	25.5	0.32
13.5	25.5	0.4
14.5	25.5	0.47
15.5	25.5	0.52
16.5	25.5	0.56
17.5	25.5	0.59
18.5	25.5	0.63
19.5	25.5	0.65
20.5	25.5	0.67
21.5	25.5	0.7
22.5	25.5	0.73
23.5	25.5	0.76
24.5	25.5	0.81
25.5	25.5	0.85
26.5	25.5	0.87
27.5	25.5	0.88
28.5	25.5	0.87
29.5	25.5	0.88
30.5	25.5	0.91
31.5	25.5	1
32.5	25.5	1.08
33.5	25.5	1.15
34.5	25.5	1.19
37.5	25.5	1.03
38.5	25.5	0.96
39.5	25.5	0.95
40.5	25.5	0.98
41.5	25.5	1.02
42.5	25.5	1.04
43.5	25.5	1.02
44.5	25.5	1
45.5	25.5	1.01
46.5	25.5	1.01
47.5	25.5	1
48.5	25.5	0.97
49.5	25.5	0.93
59.5	25.5	0.14
60.5	25.5	0.09
61.5	25.5	0.27
62.5	25.5	0.24
63.5	25.5	0.19
64.5	25.5	0.21
65.5	25.5	0.24
67.5	25.5	0.7
68.5	25.5	0.65
69.5	25.5	0.62
70.5	25.5	0.56
71.5	25.5	0.52
72.5	25.5	0.51
73.5	25.5	0.6
74.5	25.5	0.75
75.5	25.5	0.83
76.5	25.5	0.86
77.5	25.5	0.83
78.5	25.5	0.76
79.5	25.5	0.64
80.5	25.5	0.57
81.5	25.5	0.53
82.5	25.5	0.53
83.5	25.5	0.54
84.5	25.5	0.55
85.5	25.5	0.54
86.5	25.5	0.55
87.5	25.5	0.75
88.5	25.5	0.91
89.5	25.5	0.87
90.5	25.5	0.63
91.5	25.5	0.41
92.5	25.5	0.28
93.5	25.5	0.23
94.5	25.5	0.31
95.5	25.5	0.41
96.5	25.5	0.51
97.5	25.5	0.59
98.5	25.5	0.7
99.5	25.5	0.79
100.5	25.5	0.8
101.5	25.5	0.83
102.5	25.5	0.9
103.5	25.5	1.03
104.5	25.5	1.22
105.5	25.5	1.37
106.5	25.5	1.49
107.5	25.5	1.63
108.5	25.5	1.76
109.5	25.5	1.9
110.5	25.5	2.03
111.5	25.5	2.11
112.5	25.5	2.06
113.5	25.5	1.98
114.5	25.5	1.92
115.5	25.5	1.85
116.5	25.5	1.75
117.5	25.5	1.68
118.5	25.5	1.65
119.5	25.5	1.48
-112.5	26.5	0.3
-111.5	26.5	0.09
-108.5	26.5	1.25
-107.5	26.5	1.3
-106.5	26.5	1.07
-105.5	26.5	0.84
-104.5	26.5	0.82
-103.5	26.5	0.89
-102.5	26.5	1.08
-101.5	26.5	1.18
-100.5	26.5	1.13
-99.5	26.5	1.01
-98.5	26.5	0.93
-97.5	26.5	0.68
-81.5	26.5	0.42
-80.5	26.5	0.37
-13.5	26.5	0.83
-12.5	26.5	0.71
-11.5	26.5	0.74
-10.5	26.5	0.76
-9.5	26.5	0.85
-8.5	26.5	0.93
-7.5	26.5	1.01
-6.5	26.5	1.1
-5.5	26.5	1.17
-4.5	26.5	1.14
-3.5	26.5	1.04
-2.5	26.5	0.94
-1.5	26.5	0.79
-0.5	26.5	0.6
0.5	26.5	0.41
1.5	26.5	0.22
2.5	26.5	0.11
3.5	26.5	0.02
4.5	26.5	0.01
5.5	26.5	0
6.5	26.5	-0.01
7.5	26.5	-0.01
8.5	26.5	0.02
9.5	26.5	0.09
10.5	26.5	0.18
11.5	26.5	0.29
12.5	26.5	0.39
13.5	26.5	0.46
14.5	26.5	0.52
15.5	26.5	0.56
16.5	26.5	0.59
17.5	26.5	0.62
18.5	26.5	0.64
19.5	26.5	0.67
20.5	26.5	0.69
21.5	26.5	0.73
22.5	26.5	0.77
23.5	26.5	0.81
24.5	26.5	0.85
25.5	26.5	0.89
26.5	26.5	0.92
27.5	26.5	0.92
28.5	26.5	0.91
29.5	26.5	0.94
30.5	26.5	0.97
31.5	26.5	1.06
32.5	26.5	1.14
33.5	26.5	1.17
36.5	26.5	1.05
37.5	26.5	0.95
38.5	26.5	0.95
39.5	26.5	0.96
40.5	26.5	0.99
41.5	26.5	1.01
42.5	26.5	1
43.5	26.5	0.99
44.5	26.5	0.95
45.5	26.5	0.97
46.5	26.5	0.99
47.5	26.5	0.99
48.5	26.5	0.97
49.5	26.5	0.92
57.5	26.5	0.21
58.5	26.5	0.23
59.5	26.5	0.24
60.5	26.5	0.27
61.5	26.5	0.29
62.5	26.5	0.31
63.5	26.5	0.31
64.5	26.5	0.3
65.5	26.5	0.41
66.5	26.5	0.49
67.5	26.5	0.53
68.5	26.5	0.54
69.5	26.5	0.54
70.5	26.5	0.52
71.5	26.5	0.51
72.5	26.5	0.54
73.5	26.5	0.57
74.5	26.5	0.72
75.5	26.5	0.82
76.5	26.5	0.88
77.5	26.5	0.88
78.5	26.5	0.83
79.5	26.5	0.78
80.5	26.5	0.69
81.5	26.5	0.66
82.5	26.5	0.56
83.5	26.5	0.54
84.5	26.5	0.46
85.5	26.5	0.43
86.5	26.5	0.51
87.5	26.5	0.75
88.5	26.5	0.92
89.5	26.5	0.95
90.5	26.5	0.69
91.5	26.5	0.41
92.5	26.5	0.32
93.5	26.5	0.29
94.5	26.5	0.44
95.5	26.5	0.56
96.5	26.5	0.67
97.5	26.5	0.73
98.5	26.5	0.76
99.5	26.5	0.85
100.5	26.5	0.88
101.5	26.5	0.97
102.5	26.5	1.02
103.5	26.5	1.12
104.5	26.5	1.24
105.5	26.5	1.33
106.5	26.5	1.45
107.5	26.5	1.52
108.5	26.5	1.71
109.5	26.5	1.87
110.5	26.5	2.06
111.5	26.5	2.11
112.5	26.5	2
113.5	26.5	1.88
114.5	26.5	1.73
115.5	26.5	1.64
116.5	26.5	1.51
117.5	26.5	1.47
118.5	26.5	1.44
119.5	26.5	1.61
-114.5	27.5	-0.51
-113.5	27.5	0.22
-112.5	27.5	-0.03
-110.5	27.5	0.44
-109.5	27.5	1.15
-108.5	27.5	1.06
-107.5	27.5	1.07
-106.5	27.5	1.06
-105.5	27.5	0.97
-104.5	27.5	0.93
-103.5	27.5	0.95
-102.5	27.5	1.04
-101.5	27.5	1.11
-100.5	27.5	1.09
-99.5	27.5	0.98
-98.5	27.5	0.88
-97.5	27.5	0.69
-82.5	27.5	0.85
-81.5	27.5	0.46
-80.5	27.5	0.77
-12.5	27.5	0.85
-11.5	27.5	0.9
-10.5	27.5	0.98
-9.5	27.5	1.08
-8.5	27.5	1.13
-7.5	27.5	1.21
-6.5	27.5	1.27
-5.5	27.5	1.3
-4.5	27.5	1.26
-3.5	27.5	1.17
-2.5	27.5	1.05
-1.5	27.5	0.89
-0.5	27.5	0.71
0.5	27.5	0.52
1.5	27.5	0.35
2.5	27.5	0.22
3.5	27.5	0.16
4.5	27.5	0.15
5.5	27.5	0.15
6.5	27.5	0.14
7.5	27.5	0.13
8.5	27.5	0.16
9.5	27.5	0.21
10.5	27.5	0.29
11.5	27.5	0.38
12.5	27.5	0.47
13.5	27.5	0.54
14.5	27.5	0.58
15.5	27.5	0.6
16.5	27.5	0.61
17.5	27.5	0.62
18.5	27.5	0.64
19.5	27.5	0.66
20.5	27.5	0.68
21.5	27.5	0.72
22.5	27.5	0.78
23.5	27.5	0.83
24.5	27.5	0.89
25.5	27.5	0.94
26.5	27.5	0.98
27.5	27.5	1
28.5	27.5	1.01
29.5	27.5	1.02
30.5	27.5	1.04
31.5	27.5	1.06
32.5	27.5	1.1
33.5	27.5	1.13
36.5	27.5	0.94
37.5	27.5	0.89
38.5	27.5	0.9
39.5	27.5	0.92
40.5	27.5	0.95
41.5	27.5	0.96
42.5	27.5	0.95
43.5	27.5	0.94
44.5	27.5	0.91
45.5	27.5	0.93
46.5	27.5	0.97
47.5	27.5	1.01
48.5	27.5	1
53.5	27.5	0.61
54.5	27.5	0.53
55.5	27.5	0.43
56.5	27.5	0.29
57.5	27.5	0.24
58.5	27.5	0.22
59.5	27.5	0.22
60.5	27.5	0.27
61.5	27.5	0.34
62.5	27.5	0.39
63.5	27.5	0.4
64.5	27.5	0.4
65.5	27.5	0.46
66.5	27.5	0.51
67.5	27.5	0.46
68.5	27.5	0.49
69.5	27.5	0.48
70.5	27.5	0.49
71.5	27.5	0.52
72.5	27.5	0.58
73.5	27.5	0.65
74.5	27.5	0.77
75.5	27.5	0.86
76.5	27.5	0.94
77.5	27.5	0.95
78.5	27.5	0.93
79.5	27.5	0.87
80.5	27.5	0.83
81.5	27.5	0.76
82.5	27.5	0.67
83.5	27.5	0.62
84.5	27.5	0.53
85.5	27.5	0.49
86.5	27.5	0.54
87.5	27.5	0.7
88.5	27.5	0.77
89.5	27.5	0.8
90.5	27.5	0.67
91.5	27.5	0.55
92.5	27.5	0.51
93.5	27.5	0.51
94.5	27.5	0.64
95.5	27.5	0.76
96.5	27.5	0.83
97.5	27.5	0.86
98.5	27.5	0.87
99.5	27.5	0.91
100.5	27.5	0.99
101.5	27.5	1.08
102.5	27.5	1.14
103.5	27.5	1.19
104.5	27.5	1.24
105.5	27.5	1.3
106.5	27.5	1.37
107.5	27.5	1.49
108.5	27.5	1.63
109.5	27.5	1.81
110.5	27.5	1.99
111.5	27.5	2.06
112.5	27.5	1.99
113.5	27.5	1.86
114.5	27.5	1.71
115.5	27.5	1.57
116.5	27.5	1.44
117.5	27.5	1.36
118.5	27.5	1.36
119.5	27.5	1.43
120.5	27.5	1.74
-113.5	28.5	0.03
-111.5	28.5	0.29
-110.5	28.5	0.95
-109.5	28.5	0.99
-108.5	28.5	0.83
-107.5	28.5	0.87
-106.5	28.5	0.95
-105.5	28.5	0.97
-104.5	28.5	0.92
-103.5	28.5	0.88
-102.5	28.5	0.9
-101.5	28.5	0.96
-100.5	28.5	0.94
-99.5	28.5	0.83
-98.5	28.5	0.72
-97.5	28.5	0.63
-82.5	28.5	0.71
-81.5	28.5	0.65
-10.5	28.5	1.15
-9.5	28.5	1.24
-8.5	28.5	1.31
-7.5	28.5	1.37
-6.5	28.5	1.41
-5.5	28.5	1.41
-4.5	28.5	1.36
-3.5	28.5	1.27
-2.5	28.5	1.14
-1.5	28.5	0.98
-0.5	28.5	0.83
0.5	28.5	0.65
1.5	28.5	0.47
2.5	28.5	0.36
3.5	28.5	0.32
4.5	28.5	0.31
5.5	28.5	0.29
6.5	28.5	0.27
7.5	28.5	0.27
8.5	28.5	0.28
9.5	28.5	0.32
10.5	28.5	0.39
11.5	28.5	0.47
12.5	28.5	0.55
13.5	28.5	0.61
14.5	28.5	0.63
15.5	28.5	0.64
16.5	28.5	0.62
17.5	28.5	0.61
18.5	28.5	0.61
19.5	28.5	0.62
20.5	28.5	0.64
21.5	28.5	0.7
22.5	28.5	0.78
23.5	28.5	0.86
24.5	28.5	0.92
25.5	28.5	0.99
26.5	28.5	1.04
27.5	28.5	1.07
28.5	28.5	1.09
29.5	28.5	1.1
30.5	28.5	1.06
31.5	28.5	1.04
32.5	28.5	1.03
33.5	28.5	1.04
34.5	28.5	0.98
35.5	28.5	0.9
36.5	28.5	0.85
37.5	28.5	0.83
38.5	28.5	0.85
39.5	28.5	0.88
40.5	28.5	0.91
41.5	28.5	0.91
42.5	28.5	0.89
43.5	28.5	0.87
44.5	28.5	0.85
45.5	28.5	0.87
46.5	28.5	0.91
47.5	28.5	0.98
51.5	28.5	0.7
52.5	28.5	0.61
53.5	28.5	0.51
54.5	28.5	0.43
55.5	28.5	0.34
56.5	28.5	0.28
57.5	28.5	0.24
58.5	28.5	0.26
59.5	28.5	0.29
60.5	28.5	0.35
61.5	28.5	0.42
62.5	28.5	0.43
63.5	28.5	0.48
64.5	28.5	0.53
65.5	28.5	0.57
66.5	28.5	0.58
67.5	28.5	0.57
68.5	28.5	0.53
69.5	28.5	0.47
70.5	28.5	0.47
71.5	28.5	0.51
72.5	28.5	0.59
73.5	28.5	0.68
74.5	28.5	0.79
75.5	28.5	0.87
76.5	28.5	0.97
77.5	28.5	1.01
78.5	28.5	1.01
79.5	28.5	0.96
80.5	28.5	0.91
81.5	28.5	0.92
82.5	28.5	0.78
83.5	28.5	0.77
84.5	28.5	0.64
85.5	28.5	0.57
86.5	28.5	0.54
87.5	28.5	0.62
88.5	28.5	0.68
89.5	28.5	0.66
90.5	28.5	0.61
91.5	28.5	0.6
92.5	28.5	0.64
93.5	28.5	0.66
94.5	28.5	0.77
95.5	28.5	0.87
96.5	28.5	0.92
97.5	28.5	0.94
98.5	28.5	0.95
99.5	28.5	1
100.5	28.5	1.1
101.5	28.5	1.17
102.5	28.5	1.26
103.5	28.5	1.29
104.5	28.5	1.27
105.5	28.5	1.29
106.5	28.5	1.33
107.5	28.5	1.44
108.5	28.5	1.56
109.5	28.5	1.75
110.5	28.5	1.89
111.5	28.5	1.95
112.5	28.5	1.91
113.5	28.5	1.81
114.5	28.5	1.66
115.5	28.5	1.52
116.5	28.5	1.43
117.5	28.5	1.32
118.5	28.5	1.33
119.5	28.5	1.39
120.5	28.5	1.52
121.5	28.5	1.76
-114.5	29.5	-0.24
-113.5	29.5	-0.47
-111.5	29.5	0.53
-110.5	29.5	0.67
-109.5	29.5	0.69
-108.5	29.5	0.65
-107.5	29.5	0.74
-106.5	29.5	0.81
-105.5	29.5	0.83
-104.5	29.5	0.74
-103.5	29.5	0.6
-102.5	29.5	0.63
-101.5	29.5	0.68
-100.5	29.5	0.66
-99.5	29.5	0.58
-98.5	29.5	0.47
-97.5	29.5	0.37
-96.5	29.5	0.34
-95.5	29.5	0.38
-90.5	29.5	0.75
-82.5	29.5	0.71
-81.5	29.5	0.91
-9.5	29.5	1.31
-8.5	29.5	1.4
-7.5	29.5	1.46
-6.5	29.5	1.49
-5.5	29.5	1.47
-4.5	29.5	1.44
-3.5	29.5	1.35
-2.5	29.5	1.22
-1.5	29.5	1.08
-0.5	29.5	0.96
0.5	29.5	0.8
1.5	29.5	0.62
2.5	29.5	0.54
3.5	29.5	0.5
4.5	29.5	0.47
5.5	29.5	0.43
6.5	29.5	0.4
7.5	29.5	0.38
8.5	29.5	0.37
9.5	29.5	0.39
10.5	29.5	0.47
11.5	29.5	0.54
12.5	29.5	0.61
13.5	29.5	0.66
14.5	29.5	0.68
15.5	29.5	0.67
16.5	29.5	0.63
17.5	29.5	0.58
18.5	29.5	0.55
19.5	29.5	0.55
20.5	29.5	0.57
21.5	29.5	0.66
22.5	29.5	0.76
23.5	29.5	0.86
24.5	29.5	0.95
25.5	29.5	1.03
26.5	29.5	1.09
27.5	29.5	1.14
28.5	29.5	1.15
29.5	29.5	1.15
30.5	29.5	1.05
31.5	29.5	0.96
33.5	29.5	0.85
34.5	29.5	0.81
35.5	29.5	0.75
36.5	29.5	0.73
37.5	29.5	0.75
38.5	29.5	0.8
39.5	29.5	0.83
40.5	29.5	0.86
41.5	29.5	0.84
42.5	29.5	0.82
43.5	29.5	0.79
44.5	29.5	0.76
45.5	29.5	0.78
46.5	29.5	0.82
47.5	29.5	0.89
51.5	29.5	0.6
52.5	29.5	0.5
53.5	29.5	0.39
54.5	29.5	0.34
55.5	29.5	0.27
56.5	29.5	0.27
57.5	29.5	0.27
58.5	29.5	0.33
59.5	29.5	0.4
60.5	29.5	0.49
61.5	29.5	0.56
62.5	29.5	0.63
63.5	29.5	0.67
64.5	29.5	0.71
65.5	29.5	0.82
66.5	29.5	0.87
67.5	29.5	0.78
68.5	29.5	0.68
69.5	29.5	0.53
70.5	29.5	0.46
71.5	29.5	0.47
72.5	29.5	0.53
73.5	29.5	0.63
74.5	29.5	0.74
75.5	29.5	0.82
76.5	29.5	0.95
77.5	29.5	1.01
78.5	29.5	1.06
79.5	29.5	1.03
80.5	29.5	1
81.5	29.5	0.93
82.5	29.5	0.86
83.5	29.5	0.83
84.5	29.5	0.64
85.5	29.5	0.64
86.5	29.5	0.62
87.5	29.5	0.63
88.5	29.5	0.66
89.5	29.5	0.61
90.5	29.5	0.56
91.5	29.5	0.61
92.5	29.5	0.69
93.5	29.5	0.73
94.5	29.5	0.79
95.5	29.5	0.86
96.5	29.5	0.92
97.5	29.5	0.96
98.5	29.5	1.03
99.5	29.5	1.12
100.5	29.5	1.21
101.5	29.5	1.32
102.5	29.5	1.46
103.5	29.5	1.48
104.5	29.5	1.39
105.5	29.5	1.34
106.5	29.5	1.37
107.5	29.5	1.43
108.5	29.5	1.54
109.5	29.5	1.68
110.5	29.5	1.8
111.5	29.5	1.83
112.5	29.5	1.78
113.5	29.5	1.73
114.5	29.5	1.61
115.5	29.5	1.58
116.5	29.5	1.63
117.5	29.5	1.42
118.5	29.5	1.4
119.5	29.5	1.42
120.5	29.5	1.46
121.5	29.5	1.61
-115.5	30.5	-0.07
-112.5	30.5	0.19
-111.5	30.5	0.34
-110.5	30.5	0.47
-109.5	30.5	0.53
-108.5	30.5	0.56
-107.5	30.5	0.62
-106.5	30.5	0.64
-105.5	30.5	0.63
-104.5	30.5	0.61
-103.5	30.5	0.53
-102.5	30.5	0.52
-101.5	30.5	0.52
-100.5	30.5	0.45
-99.5	30.5	0.39
-98.5	30.5	0.34
-97.5	30.5	0.25
-96.5	30.5	0.16
-95.5	30.5	0.12
-94.5	30.5	0.15
-93.5	30.5	0.23
-92.5	30.5	0.34
-91.5	30.5	0.4
-90.5	30.5	0.55
-89.5	30.5	0.75
-88.5	30.5	0.86
-87.5	30.5	0.76
-86.5	30.5	0.64
-85.5	30.5	0.46
-84.5	30.5	0.51
-83.5	30.5	0.66
-82.5	30.5	0.81
-81.5	30.5	0.97
-9.5	30.5	1.36
-8.5	30.5	1.42
-7.5	30.5	1.45
-6.5	30.5	1.52
-5.5	30.5	1.53
-4.5	30.5	1.5
-3.5	30.5	1.4
-2.5	30.5	1.25
-1.5	30.5	1.11
-0.5	30.5	1
0.5	30.5	0.88
1.5	30.5	0.75
2.5	30.5	0.68
3.5	30.5	0.64
4.5	30.5	0.59
5.5	30.5	0.54
6.5	30.5	0.5
7.5	30.5	0.45
8.5	30.5	0.42
9.5	30.5	0.42
10.5	30.5	0.5
11.5	30.5	0.57
12.5	30.5	0.63
13.5	30.5	0.67
14.5	30.5	0.7
15.5	30.5	0.69
16.5	30.5	0.67
17.5	30.5	0.63
18.5	30.5	1.13
20.5	30.5	0.56
21.5	30.5	0.66
22.5	30.5	0.79
23.5	30.5	0.89
24.5	30.5	0.98
25.5	30.5	1.06
26.5	30.5	1.12
27.5	30.5	1.18
28.5	30.5	1.21
29.5	30.5	1.22
30.5	30.5	1.14
31.5	30.5	0.98
32.5	30.5	0.88
33.5	30.5	0.75
34.5	30.5	0.67
35.5	30.5	0.65
36.5	30.5	0.65
37.5	30.5	0.69
38.5	30.5	0.74
39.5	30.5	0.79
40.5	30.5	0.81
41.5	30.5	0.81
42.5	30.5	0.78
43.5	30.5	0.75
44.5	30.5	0.73
45.5	30.5	0.74
46.5	30.5	0.74
47.5	30.5	0.79
48.5	30.5	0.79
49.5	30.5	0.7
50.5	30.5	0.61
51.5	30.5	0.5
52.5	30.5	0.42
53.5	30.5	0.35
54.5	30.5	0.32
55.5	30.5	0.31
56.5	30.5	0.33
57.5	30.5	0.36
58.5	30.5	0.41
59.5	30.5	0.48
60.5	30.5	0.54
61.5	30.5	0.6
62.5	30.5	0.65
63.5	30.5	0.71
64.5	30.5	0.79
65.5	30.5	0.91
66.5	30.5	0.97
67.5	30.5	0.88
68.5	30.5	0.72
69.5	30.5	0.54
70.5	30.5	0.48
71.5	30.5	0.46
72.5	30.5	0.51
73.5	30.5	0.59
74.5	30.5	0.69
75.5	30.5	0.8
76.5	30.5	0.96
77.5	30.5	1.09
78.5	30.5	1.18
79.5	30.5	1.17
80.5	30.5	1.08
81.5	30.5	0.97
82.5	30.5	0.87
83.5	30.5	0.77
84.5	30.5	0.68
85.5	30.5	0.66
86.5	30.5	0.7
87.5	30.5	0.74
88.5	30.5	0.69
89.5	30.5	0.72
90.5	30.5	0.8
91.5	30.5	0.74
92.5	30.5	0.81
93.5	30.5	0.82
94.5	30.5	0.84
95.5	30.5	0.88
96.5	30.5	0.93
97.5	30.5	1.01
98.5	30.5	1.13
99.5	30.5	1.26
100.5	30.5	1.41
101.5	30.5	1.54
102.5	30.5	1.68
103.5	30.5	1.67
104.5	30.5	1.58
105.5	30.5	1.52
106.5	30.5	1.53
107.5	30.5	1.54
108.5	30.5	1.62
109.5	30.5	1.7
110.5	30.5	1.77
111.5	30.5	1.78
112.5	30.5	1.74
113.5	30.5	1.71
114.5	30.5	1.68
115.5	30.5	1.64
116.5	30.5	1.62
117.5	30.5	1.6
118.5	30.5	1.48
119.5	30.5	1.46
120.5	30.5	1.54
-116.5	31.5	0.05
-115.5	31.5	0.07
-113.5	31.5	0.04
-112.5	31.5	0.14
-111.5	31.5	0.17
-110.5	31.5	0.3
-109.5	31.5	0.38
-108.5	31.5	0.46
-107.5	31.5	0.49
-106.5	31.5	0.47
-105.5	31.5	0.42
-104.5	31.5	0.48
-103.5	31.5	0.48
-102.5	31.5	0.45
-101.5	31.5	0.38
-100.5	31.5	0.28
-99.5	31.5	0.2
-98.5	31.5	0.2
-97.5	31.5	0.14
-96.5	31.5	0.02
-95.5	31.5	-0.06
-94.5	31.5	-0.12
-93.5	31.5	-0.07
-92.5	31.5	0.01
-91.5	31.5	0.12
-90.5	31.5	0.24
-89.5	31.5	0.34
-88.5	31.5	0.39
-87.5	31.5	0.34
-86.5	31.5	0.28
-85.5	31.5	0.41
-84.5	31.5	0.56
-83.5	31.5	0.7
-82.5	31.5	0.82
-81.5	31.5	0.96
-9.5	31.5	1.38
-8.5	31.5	1.44
-7.5	31.5	1.42
-6.5	31.5	1.53
-5.5	31.5	1.58
-4.5	31.5	1.57
-3.5	31.5	1.44
-2.5	31.5	1.29
-1.5	31.5	1.13
-0.5	31.5	1.04
0.5	31.5	0.94
1.5	31.5	0.85
2.5	31.5	0.78
3.5	31.5	0.74
4.5	31.5	0.68
5.5	31.5	0.63
6.5	31.5	0.57
7.5	31.5	0.5
8.5	31.5	0.46
9.5	31.5	0.43
10.5	31.5	0.52
11.5	31.5	0.58
12.5	31.5	0.62
13.5	31.5	0.65
14.5	31.5	0.69
15.5	31.5	1.1
20.5	31.5	0.64
21.5	31.5	0.69
22.5	31.5	0.85
23.5	31.5	0.93
24.5	31.5	1
25.5	31.5	1.17
26.5	31.5	1.23
34.5	31.5	0.81
35.5	31.5	0.59
36.5	31.5	0.61
37.5	31.5	0.64
38.5	31.5	0.7
39.5	31.5	0.76
40.5	31.5	0.77
41.5	31.5	0.78
42.5	31.5	0.76
43.5	31.5	0.73
44.5	31.5	0.72
45.5	31.5	0.7
46.5	31.5	0.68
47.5	31.5	0.68
48.5	31.5	0.69
49.5	31.5	0.63
50.5	31.5	0.52
51.5	31.5	0.44
52.5	31.5	0.37
53.5	31.5	0.34
54.5	31.5	0.32
55.5	31.5	0.35
56.5	31.5	0.38
57.5	31.5	0.43
58.5	31.5	0.47
59.5	31.5	0.5
60.5	31.5	0.51
61.5	31.5	0.54
62.5	31.5	0.57
63.5	31.5	0.62
64.5	31.5	0.73
65.5	31.5	0.92
66.5	31.5	0.99
67.5	31.5	0.89
68.5	31.5	0.7
69.5	31.5	0.55
70.5	31.5	0.5
71.5	31.5	0.49
72.5	31.5	0.54
73.5	31.5	0.61
74.5	31.5	0.71
75.5	31.5	0.81
76.5	31.5	0.97
77.5	31.5	1.07
78.5	31.5	1.19
79.5	31.5	1.18
80.5	31.5	1.08
81.5	31.5	0.96
82.5	31.5	0.86
83.5	31.5	0.8
84.5	31.5	0.77
85.5	31.5	0.79
86.5	31.5	0.87
87.5	31.5	0.86
88.5	31.5	0.92
89.5	31.5	0.96
90.5	31.5	0.92
91.5	31.5	0.96
92.5	31.5	1.03
93.5	31.5	0.97
94.5	31.5	0.95
95.5	31.5	0.93
96.5	31.5	0.96
97.5	31.5	1.07
98.5	31.5	1.21
99.5	31.5	1.41
100.5	31.5	1.59
101.5	31.5	1.75
102.5	31.5	1.87
103.5	31.5	1.85
104.5	31.5	1.77
105.5	31.5	1.67
106.5	31.5	1.66
107.5	31.5	1.61
108.5	31.5	1.67
109.5	31.5	1.71
110.5	31.5	1.76
111.5	31.5	1.73
112.5	31.5	1.69
113.5	31.5	1.66
114.5	31.5	1.68
115.5	31.5	1.66
116.5	31.5	1.65
117.5	31.5	1.62
118.5	31.5	1.58
119.5	31.5	1.53
120.5	31.5	1.6
130.5	31.5	0.57
-116.5	32.5	0.14
-115.5	32.5	0.2
-114.5	32.5	0.18
-113.5	32.5	0.21
-112.5	32.5	0.14
-111.5	32.5	0.14
-110.5	32.5	0.24
-109.5	32.5	0.35
-108.5	32.5	0.39
-107.5	32.5	0.42
-106.5	32.5	0.4
-105.5	32.5	0.41
-104.5	32.5	0.42
-103.5	32.5	0.41
-102.5	32.5	0.36
-101.5	32.5	0.26
-100.5	32.5	0.15
-99.5	32.5	0.07
-98.5	32.5	0.02
-97.5	32.5	-0.04
-96.5	32.5	-0.13
-95.5	32.5	-0.17
-94.5	32.5	-0.18
-93.5	32.5	-0.13
-92.5	32.5	-0.06
-91.5	32.5	0.02
-90.5	32.5	0.12
-89.5	32.5	0.2
-88.5	32.5	0.28
-87.5	32.5	0.33
-86.5	32.5	0.39
-85.5	32.5	0.53
-84.5	32.5	0.63
-83.5	32.5	0.69
-82.5	32.5	0.77
-81.5	32.5	0.84
-8.5	32.5	1.54
-7.5	32.5	1.54
-6.5	32.5	1.58
-5.5	32.5	1.7
-4.5	32.5	1.7
-3.5	32.5	1.56
-2.5	32.5	1.39
-1.5	32.5	1.22
-0.5	32.5	1.1
0.5	32.5	0.96
1.5	32.5	0.88
2.5	32.5	0.82
3.5	32.5	0.78
4.5	32.5	0.74
5.5	32.5	0.69
6.5	32.5	0.64
7.5	32.5	0.58
8.5	32.5	0.52
9.5	32.5	0.54
10.5	32.5	0.6
11.5	32.5	0.63
12.5	32.5	0.75
13.5	32.5	0.81
14.5	32.5	1.18
20.5	32.5	1.28
21.5	32.5	0.93
22.5	32.5	1.01
35.5	32.5	0.69
36.5	32.5	0.68
37.5	32.5	0.68
38.5	32.5	0.7
39.5	32.5	0.74
40.5	32.5	0.77
41.5	32.5	0.78
42.5	32.5	0.77
43.5	32.5	0.74
44.5	32.5	0.71
45.5	32.5	0.68
46.5	32.5	0.65
47.5	32.5	0.64
48.5	32.5	0.64
49.5	32.5	0.58
50.5	32.5	0.46
51.5	32.5	0.39
52.5	32.5	0.31
53.5	32.5	0.27
54.5	32.5	0.26
55.5	32.5	0.3
56.5	32.5	0.35
57.5	32.5	0.41
58.5	32.5	0.46
59.5	32.5	0.43
60.5	32.5	0.4
61.5	32.5	0.39
62.5	32.5	0.41
63.5	32.5	0.5
64.5	32.5	0.63
65.5	32.5	0.8
66.5	32.5	0.92
67.5	32.5	0.95
68.5	32.5	0.81
69.5	32.5	0.59
70.5	32.5	0.52
71.5	32.5	0.56
72.5	32.5	0.71
73.5	32.5	0.84
74.5	32.5	0.9
75.5	32.5	0.92
76.5	32.5	0.97
77.5	32.5	0.97
78.5	32.5	1.03
79.5	32.5	1.04
80.5	32.5	0.97
81.5	32.5	0.89
82.5	32.5	0.86
83.5	32.5	0.85
84.5	32.5	0.85
85.5	32.5	0.88
86.5	32.5	0.99
87.5	32.5	1.01
88.5	32.5	1.04
89.5	32.5	1.03
90.5	32.5	1.04
91.5	32.5	1.09
92.5	32.5	1.14
93.5	32.5	1.13
94.5	32.5	1.13
95.5	32.5	1.13
96.5	32.5	1.16
97.5	32.5	1.24
98.5	32.5	1.33
99.5	32.5	1.5
100.5	32.5	1.66
101.5	32.5	1.84
102.5	32.5	1.99
103.5	32.5	2.04
104.5	32.5	1.95
105.5	32.5	1.82
106.5	32.5	1.74
107.5	32.5	1.72
108.5	32.5	1.74
109.5	32.5	1.8
110.5	32.5	1.82
111.5	32.5	1.73
112.5	32.5	1.66
113.5	32.5	1.6
114.5	32.5	1.59
115.5	32.5	1.57
116.5	32.5	1.57
117.5	32.5	1.53
118.5	32.5	1.54
119.5	32.5	1.49
120.5	32.5	1.54
131.5	32.5	0.56
-117.5	33.5	0.15
-116.5	33.5	0.15
-115.5	33.5	0.26
-114.5	33.5	0.29
-113.5	33.5	0.27
-112.5	33.5	0.17
-111.5	33.5	0.09
-110.5	33.5	0.15
-109.5	33.5	0.31
-108.5	33.5	0.4
-107.5	33.5	0.48
-106.5	33.5	0.47
-105.5	33.5	0.47
-104.5	33.5	0.43
-103.5	33.5	0.37
-102.5	33.5	0.28
-101.5	33.5	0.16
-100.5	33.5	0.04
-99.5	33.5	-0.05
-98.5	33.5	-0.14
-97.5	33.5	-0.21
-96.5	33.5	-0.26
-95.5	33.5	-0.28
-94.5	33.5	-0.23
-93.5	33.5	-0.15
-92.5	33.5	-0.09
-91.5	33.5	-0.03
-90.5	33.5	0.01
-89.5	33.5	0.06
-88.5	33.5	0.14
-87.5	33.5	0.25
-86.5	33.5	0.42
-85.5	33.5	0.58
-84.5	33.5	0.67
-83.5	33.5	0.71
-82.5	33.5	0.74
-81.5	33.5	0.76
-80.5	33.5	0.82
-79.5	33.5	0.95
-7.5	33.5	1.67
-6.5	33.5	1.66
-5.5	33.5	1.79
-4.5	33.5	1.78
-3.5	33.5	1.64
-2.5	33.5	1.44
-1.5	33.5	1.28
-0.5	33.5	1.09
0.5	33.5	0.95
1.5	33.5	0.86
2.5	33.5	0.82
3.5	33.5	0.8
4.5	33.5	0.78
5.5	33.5	0.74
6.5	33.5	0.7
7.5	33.5	0.65
8.5	33.5	0.63
9.5	33.5	0.67
10.5	33.5	0.86
35.5	33.5	0.93
36.5	33.5	0.75
37.5	33.5	0.73
38.5	33.5	0.73
39.5	33.5	0.74
40.5	33.5	0.75
41.5	33.5	0.76
42.5	33.5	0.74
43.5	33.5	0.71
44.5	33.5	0.67
45.5	33.5	0.62
46.5	33.5	0.56
47.5	33.5	0.56
48.5	33.5	0.57
49.5	33.5	0.51
50.5	33.5	0.4
51.5	33.5	0.34
52.5	33.5	0.27
53.5	33.5	0.23
54.5	33.5	0.23
55.5	33.5	0.25
56.5	33.5	0.3
57.5	33.5	0.34
58.5	33.5	0.37
59.5	33.5	0.31
60.5	33.5	0.24
61.5	33.5	0.2
62.5	33.5	0.2
63.5	33.5	0.3
64.5	33.5	0.45
65.5	33.5	0.64
66.5	33.5	0.81
67.5	33.5	0.9
68.5	33.5	0.85
69.5	33.5	0.69
70.5	33.5	0.61
71.5	33.5	0.62
72.5	33.5	0.76
73.5	33.5	0.88
74.5	33.5	0.88
75.5	33.5	0.89
76.5	33.5	0.78
77.5	33.5	0.69
78.5	33.5	0.71
79.5	33.5	0.74
80.5	33.5	0.77
81.5	33.5	0.81
82.5	33.5	0.85
83.5	33.5	0.87
84.5	33.5	0.91
85.5	33.5	0.97
86.5	33.5	1.07
87.5	33.5	1.14
88.5	33.5	1.18
89.5	33.5	1.17
90.5	33.5	1.18
91.5	33.5	1.21
92.5	33.5	1.26
93.5	33.5	1.27
94.5	33.5	1.27
95.5	33.5	1.29
96.5	33.5	1.31
97.5	33.5	1.35
98.5	33.5	1.39
99.5	33.5	1.5
100.5	33.5	1.64
101.5	33.5	1.8
102.5	33.5	1.95
103.5	33.5	2.05
104.5	33.5	2
105.5	33.5	1.86
106.5	33.5	1.77
107.5	33.5	1.74
108.5	33.5	1.74
109.5	33.5	1.79
110.5	33.5	1.79
111.5	33.5	1.68
112.5	33.5	1.56
113.5	33.5	1.48
114.5	33.5	1.4
115.5	33.5	1.39
116.5	33.5	1.38
117.5	33.5	1.38
118.5	33.5	1.5
119.5	33.5	1.39
120.5	33.5	1.47
126.5	33.5	0.78
130.5	33.5	0.62
131.5	33.5	0.62
132.5	33.5	0.52
133.5	33.5	0.4
-120.5	34.5	0.71
-119.5	34.5	0.29
-118.5	34.5	-0.01
-117.5	34.5	-0.05
-116.5	34.5	0
-115.5	34.5	0.21
-114.5	34.5	0.3
-113.5	34.5	0.27
-112.5	34.5	0.19
-111.5	34.5	0.08
-110.5	34.5	0.09
-109.5	34.5	0.3
-108.5	34.5	0.49
-107.5	34.5	0.65
-106.5	34.5	0.65
-105.5	34.5	0.56
-104.5	34.5	0.46
-103.5	34.5	0.35
-102.5	34.5	0.23
-101.5	34.5	0.11
-100.5	34.5	0
-99.5	34.5	-0.1
-98.5	34.5	-0.22
-97.5	34.5	-0.34
-96.5	34.5	-0.37
-95.5	34.5	-0.4
-94.5	34.5	-0.31
-93.5	34.5	-0.17
-92.5	34.5	-0.12
-91.5	34.5	-0.04
-90.5	34.5	-0.06
-89.5	34.5	-0.08
-88.5	34.5	0.01
[truncated: 8,594 more rows]
