# Supplementary material for: Millennial-scale climate variability over land overprinted by ocean temperature fluctuations
Source: Nat Geosci. Author manuscript; Available in PMC 2023 Apr 30. (PMC7614181; doi:10.1038/s41561-022-01056-4)
Supplement: Source Data File Figure 2 [file EMS154709-supplement-Source_Data_File_Figure_2.zip › Instrumental_1by1PSD_TJJA_Fig2c.csv]

Longitude	Latitude	Beta
-105.5	20.5	0.09
-104.5	20.5	0.11
-103.5	20.5	0.15
-102.5	20.5	0.18
-101.5	20.5	0.18
-100.5	20.5	0.17
-99.5	20.5	0.16
-98.5	20.5	0.14
-97.5	20.5	0.12
-89.5	20.5	0.11
-88.5	20.5	0.1
-87.5	20.5	0.07
-76.5	20.5	0.05
-75.5	20.5	0.05
-15.5	20.5	0.21
-14.5	20.5	0.2
-13.5	20.5	0.17
-12.5	20.5	0.16
-11.5	20.5	0.15
-10.5	20.5	0.15
-9.5	20.5	0.15
-8.5	20.5	0.16
-7.5	20.5	0.16
-6.5	20.5	0.16
-5.5	20.5	0.16
-4.5	20.5	0.17
-3.5	20.5	0.17
-2.5	20.5	0.18
-1.5	20.5	0.19
-0.5	20.5	0.2
0.5	20.5	0.21
1.5	20.5	0.22
2.5	20.5	0.21
3.5	20.5	0.2
4.5	20.5	0.19
5.5	20.5	0.19
6.5	20.5	0.19
7.5	20.5	0.19
8.5	20.5	0.2
9.5	20.5	0.2
10.5	20.5	0.21
11.5	20.5	0.23
12.5	20.5	0.25
13.5	20.5	0.26
14.5	20.5	0.26
15.5	20.5	0.27
16.5	20.5	0.26
17.5	20.5	0.25
18.5	20.5	0.23
19.5	20.5	0.21
20.5	20.5	0.2
21.5	20.5	0.19
22.5	20.5	0.17
23.5	20.5	0.17
24.5	20.5	0.17
25.5	20.5	0.17
26.5	20.5	0.17
27.5	20.5	0.18
28.5	20.5	0.19
29.5	20.5	0.2
30.5	20.5	0.21
31.5	20.5	0.22
32.5	20.5	0.22
33.5	20.5	0.21
34.5	20.5	0.19
35.5	20.5	0.18
36.5	20.5	0.18
40.5	20.5	0.14
41.5	20.5	0.14
42.5	20.5	0.13
43.5	20.5	0.13
44.5	20.5	0.13
45.5	20.5	0.13
46.5	20.5	0.12
47.5	20.5	0.11
48.5	20.5	0.1
49.5	20.5	0.09
50.5	20.5	0.08
51.5	20.5	0.08
52.5	20.5	0.08
53.5	20.5	0.07
54.5	20.5	0.07
55.5	20.5	0.07
56.5	20.5	0.07
57.5	20.5	0.07
58.5	20.5	0.06
73.5	20.5	0.11
74.5	20.5	0.13
75.5	20.5	0.16
76.5	20.5	0.18
77.5	20.5	0.19
78.5	20.5	0.21
79.5	20.5	0.2
80.5	20.5	0.2
81.5	20.5	0.2
82.5	20.5	0.19
83.5	20.5	0.17
84.5	20.5	0.16
85.5	20.5	0.14
86.5	20.5	0.08
93.5	20.5	0.06
94.5	20.5	0.07
95.5	20.5	0.07
96.5	20.5	0.07
97.5	20.5	0.07
98.5	20.5	0.07
99.5	20.5	0.07
100.5	20.5	0.07
101.5	20.5	0.07
102.5	20.5	0.07
103.5	20.5	0.08
104.5	20.5	0.09
105.5	20.5	0.1
106.5	20.5	0.07
110.5	20.5	0.08
-104.5	21.5	0.12
-103.5	21.5	0.16
-102.5	21.5	0.2
-101.5	21.5	0.21
-100.5	21.5	0.2
-99.5	21.5	0.2
-98.5	21.5	0.17
-88.5	21.5	0.08
-78.5	21.5	0.05
-77.5	21.5	0.05
-16.5	21.5	0.21
-15.5	21.5	0.21
-14.5	21.5	0.19
-13.5	21.5	0.19
-12.5	21.5	0.18
-11.5	21.5	0.18
-10.5	21.5	0.17
-9.5	21.5	0.16
-8.5	21.5	0.16
-7.5	21.5	0.16
-6.5	21.5	0.16
-5.5	21.5	0.16
-4.5	21.5	0.16
-3.5	21.5	0.17
-2.5	21.5	0.18
-1.5	21.5	0.19
-0.5	21.5	0.21
0.5	21.5	0.22
1.5	21.5	0.22
2.5	21.5	0.22
3.5	21.5	0.21
4.5	21.5	0.2
5.5	21.5	0.19
6.5	21.5	0.19
7.5	21.5	0.19
8.5	21.5	0.2
9.5	21.5	0.21
10.5	21.5	0.22
11.5	21.5	0.23
12.5	21.5	0.23
13.5	21.5	0.25
14.5	21.5	0.25
15.5	21.5	0.26
16.5	21.5	0.26
17.5	21.5	0.25
18.5	21.5	0.24
19.5	21.5	0.22
20.5	21.5	0.2
21.5	21.5	0.18
22.5	21.5	0.17
23.5	21.5	0.16
24.5	21.5	0.16
25.5	21.5	0.17
26.5	21.5	0.18
27.5	21.5	0.19
28.5	21.5	0.21
29.5	21.5	0.22
30.5	21.5	0.23
31.5	21.5	0.23
32.5	21.5	0.23
33.5	21.5	0.22
34.5	21.5	0.2
35.5	21.5	0.2
36.5	21.5	0.17
39.5	21.5	0.14
40.5	21.5	0.15
41.5	21.5	0.14
42.5	21.5	0.13
43.5	21.5	0.13
44.5	21.5	0.13
45.5	21.5	0.12
46.5	21.5	0.12
47.5	21.5	0.11
48.5	21.5	0.1
49.5	21.5	0.09
50.5	21.5	0.09
51.5	21.5	0.08
52.5	21.5	0.08
53.5	21.5	0.07
54.5	21.5	0.07
55.5	21.5	0.07
56.5	21.5	0.07
57.5	21.5	0.07
58.5	21.5	0.07
70.5	21.5	0.11
71.5	21.5	0.13
73.5	21.5	0.14
74.5	21.5	0.16
75.5	21.5	0.18
76.5	21.5	0.19
77.5	21.5	0.21
78.5	21.5	0.22
79.5	21.5	0.22
80.5	21.5	0.23
81.5	21.5	0.23
82.5	21.5	0.23
83.5	21.5	0.22
84.5	21.5	0.2
85.5	21.5	0.17
86.5	21.5	0.12
92.5	21.5	0.06
93.5	21.5	0.06
94.5	21.5	0.07
95.5	21.5	0.08
96.5	21.5	0.08
97.5	21.5	0.07
98.5	21.5	0.07
99.5	21.5	0.07
100.5	21.5	0.07
101.5	21.5	0.07
102.5	21.5	0.07
103.5	21.5	0.08
104.5	21.5	0.09
105.5	21.5	0.1
106.5	21.5	0.1
107.5	21.5	0.08
110.5	21.5	0.08
-105.5	22.5	0.08
-104.5	22.5	0.15
-103.5	22.5	0.2
-102.5	22.5	0.22
-101.5	22.5	0.22
-100.5	22.5	0.21
-99.5	22.5	0.2
-98.5	22.5	0.18
-83.5	22.5	0.05
-81.5	22.5	0.05
-80.5	22.5	0.05
-79.5	22.5	0.05
-78.5	22.5	0.06
-15.5	22.5	0.21
-14.5	22.5	0.21
-13.5	22.5	0.21
-12.5	22.5	0.22
-11.5	22.5	0.21
-10.5	22.5	0.2
-9.5	22.5	0.19
-8.5	22.5	0.18
-7.5	22.5	0.17
-6.5	22.5	0.16
-5.5	22.5	0.16
-4.5	22.5	0.16
-3.5	22.5	0.17
-2.5	22.5	0.18
-1.5	22.5	0.19
-0.5	22.5	0.21
0.5	22.5	0.22
1.5	22.5	0.22
2.5	22.5	0.22
3.5	22.5	0.21
4.5	22.5	0.2
5.5	22.5	0.19
6.5	22.5	0.19
7.5	22.5	0.2
8.5	22.5	0.2
9.5	22.5	0.21
10.5	22.5	0.22
11.5	22.5	0.23
12.5	22.5	0.24
13.5	22.5	0.25
14.5	22.5	0.25
15.5	22.5	0.25
16.5	22.5	0.25
17.5	22.5	0.24
18.5	22.5	0.23
19.5	22.5	0.21
20.5	22.5	0.19
21.5	22.5	0.18
22.5	22.5	0.17
23.5	22.5	0.17
24.5	22.5	0.17
25.5	22.5	0.17
26.5	22.5	0.18
27.5	22.5	0.2
28.5	22.5	0.22
29.5	22.5	0.23
30.5	22.5	0.24
31.5	22.5	0.22
32.5	22.5	0.22
33.5	22.5	0.23
34.5	22.5	0.21
35.5	22.5	0.19
39.5	22.5	0.15
40.5	22.5	0.15
41.5	22.5	0.15
42.5	22.5	0.14
43.5	22.5	0.13
44.5	22.5	0.13
45.5	22.5	0.12
46.5	22.5	0.12
47.5	22.5	0.11
48.5	22.5	0.1
49.5	22.5	0.1
50.5	22.5	0.09
51.5	22.5	0.08
52.5	22.5	0.08
53.5	22.5	0.07
54.5	22.5	0.07
55.5	22.5	0.07
56.5	22.5	0.07
57.5	22.5	0.07
58.5	22.5	0.07
59.5	22.5	0.05
70.5	22.5	0.12
71.5	22.5	0.17
72.5	22.5	0.17
73.5	22.5	0.19
74.5	22.5	0.2
75.5	22.5	0.21
76.5	22.5	0.22
77.5	22.5	0.23
78.5	22.5	0.23
79.5	22.5	0.24
80.5	22.5	0.25
81.5	22.5	0.26
82.5	22.5	0.26
83.5	22.5	0.25
84.5	22.5	0.23
85.5	22.5	0.19
86.5	22.5	0.15
87.5	22.5	0.11
88.5	22.5	0.08
89.5	22.5	0.07
90.5	22.5	0.05
91.5	22.5	0.06
92.5	22.5	0.06
93.5	22.5	0.06
94.5	22.5	0.07
95.5	22.5	0.07
96.5	22.5	0.07
97.5	22.5	0.07
98.5	22.5	0.07
99.5	22.5	0.07
100.5	22.5	0.07
101.5	22.5	0.07
102.5	22.5	0.07
103.5	22.5	0.08
104.5	22.5	0.08
105.5	22.5	0.09
106.5	22.5	0.1
107.5	22.5	0.1
108.5	22.5	0.1
109.5	22.5	0.1
110.5	22.5	0.1
111.5	22.5	0.1
112.5	22.5	0.1
113.5	22.5	0.08
120.5	22.5	0.08
-109.5	23.5	0.2
-106.5	23.5	0.08
-105.5	23.5	0.12
-104.5	23.5	0.19
-103.5	23.5	0.23
-102.5	23.5	0.24
-101.5	23.5	0.23
-100.5	23.5	0.22
-99.5	23.5	0.21
-98.5	23.5	0.2
-15.5	23.5	0.21
-14.5	23.5	0.23
-13.5	23.5	0.25
-12.5	23.5	0.26
-11.5	23.5	0.27
-10.5	23.5	0.25
-9.5	23.5	0.23
-8.5	23.5	0.2
-7.5	23.5	0.19
-6.5	23.5	0.17
-5.5	23.5	0.17
-4.5	23.5	0.16
-3.5	23.5	0.17
-2.5	23.5	0.18
-1.5	23.5	0.2
-0.5	23.5	0.21
0.5	23.5	0.22
1.5	23.5	0.22
2.5	23.5	0.22
3.5	23.5	0.21
4.5	23.5	0.21
5.5	23.5	0.2
6.5	23.5	0.2
7.5	23.5	0.2
8.5	23.5	0.2
9.5	23.5	0.21
10.5	23.5	0.22
11.5	23.5	0.23
12.5	23.5	0.24
13.5	23.5	0.24
14.5	23.5	0.25
15.5	23.5	0.25
16.5	23.5	0.25
17.5	23.5	0.24
18.5	23.5	0.23
19.5	23.5	0.21
20.5	23.5	0.19
21.5	23.5	0.17
22.5	23.5	0.16
23.5	23.5	0.16
24.5	23.5	0.17
25.5	23.5	0.18
26.5	23.5	0.19
27.5	23.5	0.21
28.5	23.5	0.23
29.5	23.5	0.24
30.5	23.5	0.26
31.5	23.5	0.25
32.5	23.5	0.21
33.5	23.5	0.23
34.5	23.5	0.22
35.5	23.5	0.14
39.5	23.5	0.17
40.5	23.5	0.17
41.5	23.5	0.16
42.5	23.5	0.15
43.5	23.5	0.14
44.5	23.5	0.13
45.5	23.5	0.13
46.5	23.5	0.13
47.5	23.5	0.12
48.5	23.5	0.11
49.5	23.5	0.1
50.5	23.5	0.09
51.5	23.5	0.09
52.5	23.5	0.08
53.5	23.5	0.08
54.5	23.5	0.08
55.5	23.5	0.07
56.5	23.5	0.07
57.5	23.5	0.06
58.5	23.5	0.05
68.5	23.5	0.08
69.5	23.5	0.14
70.5	23.5	0.18
71.5	23.5	0.21
72.5	23.5	0.25
73.5	23.5	0.25
74.5	23.5	0.27
75.5	23.5	0.26
76.5	23.5	0.27
77.5	23.5	0.26
78.5	23.5	0.27
79.5	23.5	0.27
80.5	23.5	0.28
81.5	23.5	0.29
82.5	23.5	0.29
83.5	23.5	0.28
84.5	23.5	0.26
85.5	23.5	0.21
86.5	23.5	0.16
87.5	23.5	0.11
88.5	23.5	0.08
89.5	23.5	0.07
90.5	23.5	0.06
91.5	23.5	0.05
92.5	23.5	0.05
93.5	23.5	0.06
94.5	23.5	0.06
95.5	23.5	0.06
96.5	23.5	0.06
97.5	23.5	0.06
98.5	23.5	0.06
99.5	23.5	0.07
100.5	23.5	0.07
101.5	23.5	0.07
102.5	23.5	0.08
103.5	23.5	0.08
104.5	23.5	0.09
105.5	23.5	0.09
106.5	23.5	0.09
107.5	23.5	0.1
108.5	23.5	0.11
109.5	23.5	0.11
110.5	23.5	0.11
111.5	23.5	0.11
112.5	23.5	0.11
113.5	23.5	0.11
114.5	23.5	0.11
115.5	23.5	0.11
116.5	23.5	0.1
120.5	23.5	0.1
-111.5	24.5	0.21
-107.5	24.5	0.09
-106.5	24.5	0.12
-105.5	24.5	0.17
-104.5	24.5	0.25
-103.5	24.5	0.25
-102.5	24.5	0.25
-101.5	24.5	0.23
-100.5	24.5	0.22
-99.5	24.5	0.23
-98.5	24.5	0.2
-14.5	24.5	0.23
-13.5	24.5	0.26
-12.5	24.5	0.3
-11.5	24.5	0.3
-10.5	24.5	0.29
-9.5	24.5	0.26
-8.5	24.5	0.23
-7.5	24.5	0.2
-6.5	24.5	0.18
-5.5	24.5	0.17
-4.5	24.5	0.17
-3.5	24.5	0.17
-2.5	24.5	0.18
-1.5	24.5	0.2
-0.5	24.5	0.21
0.5	24.5	0.22
1.5	24.5	0.24
2.5	24.5	0.23
3.5	24.5	0.23
4.5	24.5	0.22
5.5	24.5	0.21
6.5	24.5	0.2
7.5	24.5	0.2
8.5	24.5	0.21
9.5	24.5	0.22
10.5	24.5	0.22
11.5	24.5	0.23
12.5	24.5	0.23
13.5	24.5	0.24
14.5	24.5	0.24
15.5	24.5	0.24
16.5	24.5	0.23
17.5	24.5	0.23
18.5	24.5	0.22
19.5	24.5	0.21
20.5	24.5	0.19
21.5	24.5	0.18
22.5	24.5	0.17
23.5	24.5	0.17
24.5	24.5	0.17
25.5	24.5	0.18
26.5	24.5	0.2
27.5	24.5	0.22
28.5	24.5	0.23
29.5	24.5	0.24
30.5	24.5	0.25
31.5	24.5	0.24
32.5	24.5	0.24
33.5	24.5	0.22
34.5	24.5	0.21
37.5	24.5	0.14
38.5	24.5	0.18
39.5	24.5	0.17
40.5	24.5	0.17
41.5	24.5	0.16
42.5	24.5	0.14
43.5	24.5	0.14
44.5	24.5	0.13
45.5	24.5	0.13
46.5	24.5	0.13
47.5	24.5	0.12
48.5	24.5	0.11
49.5	24.5	0.11
50.5	24.5	0.1
55.5	24.5	0.08
56.5	24.5	0.05
67.5	24.5	0.08
68.5	24.5	0.13
69.5	24.5	0.17
70.5	24.5	0.2
71.5	24.5	0.24
72.5	24.5	0.28
73.5	24.5	0.3
74.5	24.5	0.33
75.5	24.5	0.33
76.5	24.5	0.34
77.5	24.5	0.32
78.5	24.5	0.31
79.5	24.5	0.31
80.5	24.5	0.31
81.5	24.5	0.32
82.5	24.5	0.31
83.5	24.5	0.29
84.5	24.5	0.25
85.5	24.5	0.2
86.5	24.5	0.15
87.5	24.5	0.1
88.5	24.5	0.07
89.5	24.5	0.05
90.5	24.5	0.05
91.5	24.5	0.05
92.5	24.5	0.05
93.5	24.5	0.05
94.5	24.5	0.05
95.5	24.5	0.06
96.5	24.5	0.06
97.5	24.5	0.06
98.5	24.5	0.06
99.5	24.5	0.07
100.5	24.5	0.07
101.5	24.5	0.08
102.5	24.5	0.09
103.5	24.5	0.09
104.5	24.5	0.09
105.5	24.5	0.09
106.5	24.5	0.1
107.5	24.5	0.1
108.5	24.5	0.11
109.5	24.5	0.12
110.5	24.5	0.12
111.5	24.5	0.12
112.5	24.5	0.13
113.5	24.5	0.13
114.5	24.5	0.12
115.5	24.5	0.12
116.5	24.5	0.13
117.5	24.5	0.13
121.5	24.5	0.11
-111.5	25.5	0.17
-108.5	25.5	0.09
-107.5	25.5	0.13
-106.5	25.5	0.16
-105.5	25.5	0.22
-104.5	25.5	0.27
-103.5	25.5	0.27
-102.5	25.5	0.26
-101.5	25.5	0.24
-100.5	25.5	0.23
-99.5	25.5	0.24
-98.5	25.5	0.2
-97.5	25.5	0.09
-80.5	25.5	0.06
-14.5	25.5	0.21
-13.5	25.5	0.26
-12.5	25.5	0.3
-11.5	25.5	0.31
-10.5	25.5	0.3
-9.5	25.5	0.27
-8.5	25.5	0.24
-7.5	25.5	0.21
-6.5	25.5	0.19
-5.5	25.5	0.18
-4.5	25.5	0.17
-3.5	25.5	0.17
-2.5	25.5	0.18
-1.5	25.5	0.2
-0.5	25.5	0.22
0.5	25.5	0.24
1.5	25.5	0.25
2.5	25.5	0.25
3.5	25.5	0.25
4.5	25.5	0.24
5.5	25.5	0.23
6.5	25.5	0.22
7.5	25.5	0.22
8.5	25.5	0.22
9.5	25.5	0.22
10.5	25.5	0.23
11.5	25.5	0.23
12.5	25.5	0.23
13.5	25.5	0.23
14.5	25.5	0.24
15.5	25.5	0.23
16.5	25.5	0.23
17.5	25.5	0.23
18.5	25.5	0.22
19.5	25.5	0.21
20.5	25.5	0.19
21.5	25.5	0.18
22.5	25.5	0.18
23.5	25.5	0.17
24.5	25.5	0.18
25.5	25.5	0.19
26.5	25.5	0.2
27.5	25.5	0.21
28.5	25.5	0.23
29.5	25.5	0.23
30.5	25.5	0.24
31.5	25.5	0.23
32.5	25.5	0.22
33.5	25.5	0.22
34.5	25.5	0.16
37.5	25.5	0.17
38.5	25.5	0.18
39.5	25.5	0.17
40.5	25.5	0.17
41.5	25.5	0.16
42.5	25.5	0.15
43.5	25.5	0.14
44.5	25.5	0.14
45.5	25.5	0.13
46.5	25.5	0.13
47.5	25.5	0.12
48.5	25.5	0.11
49.5	25.5	0.11
59.5	25.5	0.05
60.5	25.5	0.05
61.5	25.5	0.06
62.5	25.5	0.06
63.5	25.5	0.06
64.5	25.5	0.06
65.5	25.5	0.06
67.5	25.5	0.11
68.5	25.5	0.14
69.5	25.5	0.18
70.5	25.5	0.22
71.5	25.5	0.27
72.5	25.5	0.31
73.5	25.5	0.35
74.5	25.5	0.38
75.5	25.5	0.39
76.5	25.5	0.38
77.5	25.5	0.37
78.5	25.5	0.35
79.5	25.5	0.34
80.5	25.5	0.33
81.5	25.5	0.32
82.5	25.5	0.3
83.5	25.5	0.27
84.5	25.5	0.23
85.5	25.5	0.18
86.5	25.5	0.13
87.5	25.5	0.09
88.5	25.5	0.07
89.5	25.5	0.05
90.5	25.5	0.05
91.5	25.5	0.04
92.5	25.5	0.05
93.5	25.5	0.05
94.5	25.5	0.05
95.5	25.5	0.05
96.5	25.5	0.06
97.5	25.5	0.06
98.5	25.5	0.06
99.5	25.5	0.07
100.5	25.5	0.08
101.5	25.5	0.08
102.5	25.5	0.09
103.5	25.5	0.09
104.5	25.5	0.09
105.5	25.5	0.1
106.5	25.5	0.11
107.5	25.5	0.12
108.5	25.5	0.13
109.5	25.5	0.14
110.5	25.5	0.15
111.5	25.5	0.15
112.5	25.5	0.16
113.5	25.5	0.16
114.5	25.5	0.15
115.5	25.5	0.15
116.5	25.5	0.15
117.5	25.5	0.15
118.5	25.5	0.16
119.5	25.5	0.12
-112.5	26.5	0.19
-111.5	26.5	0.2
-108.5	26.5	0.14
-107.5	26.5	0.15
-106.5	26.5	0.2
-105.5	26.5	0.27
-104.5	26.5	0.29
-103.5	26.5	0.3
-102.5	26.5	0.29
-101.5	26.5	0.28
-100.5	26.5	0.27
-99.5	26.5	0.23
-98.5	26.5	0.19
-97.5	26.5	0.08
-81.5	26.5	0.06
-80.5	26.5	0.06
-13.5	26.5	0.22
-12.5	26.5	0.29
-11.5	26.5	0.29
-10.5	26.5	0.3
-9.5	26.5	0.27
-8.5	26.5	0.25
-7.5	26.5	0.22
-6.5	26.5	0.2
-5.5	26.5	0.18
-4.5	26.5	0.18
-3.5	26.5	0.18
-2.5	26.5	0.18
-1.5	26.5	0.2
-0.5	26.5	0.23
0.5	26.5	0.25
1.5	26.5	0.27
2.5	26.5	0.27
3.5	26.5	0.27
4.5	26.5	0.26
5.5	26.5	0.25
6.5	26.5	0.24
7.5	26.5	0.23
8.5	26.5	0.23
9.5	26.5	0.23
10.5	26.5	0.23
11.5	26.5	0.23
12.5	26.5	0.23
13.5	26.5	0.24
14.5	26.5	0.24
15.5	26.5	0.24
16.5	26.5	0.23
17.5	26.5	0.23
18.5	26.5	0.22
19.5	26.5	0.21
20.5	26.5	0.2
21.5	26.5	0.19
22.5	26.5	0.18
23.5	26.5	0.17
24.5	26.5	0.18
25.5	26.5	0.18
26.5	26.5	0.2
27.5	26.5	0.21
28.5	26.5	0.22
29.5	26.5	0.22
30.5	26.5	0.23
31.5	26.5	0.22
32.5	26.5	0.22
33.5	26.5	0.2
36.5	26.5	0.16
37.5	26.5	0.18
38.5	26.5	0.18
39.5	26.5	0.18
40.5	26.5	0.18
41.5	26.5	0.18
42.5	26.5	0.16
43.5	26.5	0.15
44.5	26.5	0.14
45.5	26.5	0.14
46.5	26.5	0.13
47.5	26.5	0.12
48.5	26.5	0.11
49.5	26.5	0.11
57.5	26.5	0.06
58.5	26.5	0.07
59.5	26.5	0.06
60.5	26.5	0.07
61.5	26.5	0.07
62.5	26.5	0.09
63.5	26.5	0.09
64.5	26.5	0.09
65.5	26.5	0.08
66.5	26.5	0.09
67.5	26.5	0.11
68.5	26.5	0.14
69.5	26.5	0.19
70.5	26.5	0.23
71.5	26.5	0.29
72.5	26.5	0.33
73.5	26.5	0.38
74.5	26.5	0.41
75.5	26.5	0.43
76.5	26.5	0.42
77.5	26.5	0.4
78.5	26.5	0.39
79.5	26.5	0.36
80.5	26.5	0.34
81.5	26.5	0.31
82.5	26.5	0.29
83.5	26.5	0.24
84.5	26.5	0.2
85.5	26.5	0.15
86.5	26.5	0.11
87.5	26.5	0.08
88.5	26.5	0.06
89.5	26.5	0.05
90.5	26.5	0.05
91.5	26.5	0.05
92.5	26.5	0.05
93.5	26.5	0.05
94.5	26.5	0.06
95.5	26.5	0.06
96.5	26.5	0.06
97.5	26.5	0.06
98.5	26.5	0.07
99.5	26.5	0.07
100.5	26.5	0.08
101.5	26.5	0.08
102.5	26.5	0.09
103.5	26.5	0.09
104.5	26.5	0.1
105.5	26.5	0.11
106.5	26.5	0.12
107.5	26.5	0.14
108.5	26.5	0.16
109.5	26.5	0.17
110.5	26.5	0.19
111.5	26.5	0.2
112.5	26.5	0.21
113.5	26.5	0.2
114.5	26.5	0.2
115.5	26.5	0.18
116.5	26.5	0.18
117.5	26.5	0.18
118.5	26.5	0.19
119.5	26.5	0.15
-114.5	27.5	0.22
-113.5	27.5	0.17
-112.5	27.5	0.17
-110.5	27.5	0.13
-109.5	27.5	0.15
-108.5	27.5	0.15
-107.5	27.5	0.18
-106.5	27.5	0.25
-105.5	27.5	0.3
-104.5	27.5	0.33
-103.5	27.5	0.34
-102.5	27.5	0.35
-101.5	27.5	0.35
-100.5	27.5	0.33
-99.5	27.5	0.27
-98.5	27.5	0.21
-97.5	27.5	0.09
-82.5	27.5	0.06
-81.5	27.5	0.07
-80.5	27.5	0.06
-12.5	27.5	0.25
-11.5	27.5	0.26
-10.5	27.5	0.26
-9.5	27.5	0.25
-8.5	27.5	0.24
-7.5	27.5	0.22
-6.5	27.5	0.2
-5.5	27.5	0.19
-4.5	27.5	0.18
-3.5	27.5	0.18
-2.5	27.5	0.18
-1.5	27.5	0.21
-0.5	27.5	0.23
0.5	27.5	0.26
1.5	27.5	0.28
2.5	27.5	0.28
3.5	27.5	0.28
4.5	27.5	0.28
5.5	27.5	0.27
6.5	27.5	0.26
7.5	27.5	0.25
8.5	27.5	0.25
9.5	27.5	0.24
10.5	27.5	0.24
11.5	27.5	0.25
12.5	27.5	0.25
13.5	27.5	0.25
14.5	27.5	0.25
15.5	27.5	0.25
16.5	27.5	0.24
17.5	27.5	0.23
18.5	27.5	0.23
19.5	27.5	0.22
20.5	27.5	0.21
21.5	27.5	0.19
22.5	27.5	0.18
23.5	27.5	0.18
24.5	27.5	0.18
25.5	27.5	0.18
26.5	27.5	0.19
27.5	27.5	0.19
28.5	27.5	0.2
29.5	27.5	0.21
30.5	27.5	0.22
31.5	27.5	0.22
32.5	27.5	0.21
33.5	27.5	0.17
36.5	27.5	0.2
37.5	27.5	0.19
38.5	27.5	0.18
39.5	27.5	0.18
40.5	27.5	0.18
41.5	27.5	0.18
42.5	27.5	0.17
43.5	27.5	0.16
44.5	27.5	0.15
45.5	27.5	0.14
46.5	27.5	0.13
47.5	27.5	0.12
48.5	27.5	0.11
53.5	27.5	0.09
54.5	27.5	0.09
55.5	27.5	0.08
56.5	27.5	0.07
57.5	27.5	0.08
58.5	27.5	0.08
59.5	27.5	0.08
60.5	27.5	0.1
61.5	27.5	0.1
62.5	27.5	0.11
63.5	27.5	0.12
64.5	27.5	0.11
65.5	27.5	0.1
66.5	27.5	0.09
67.5	27.5	0.11
68.5	27.5	0.13
69.5	27.5	0.18
70.5	27.5	0.22
71.5	27.5	0.27
72.5	27.5	0.32
73.5	27.5	0.36
74.5	27.5	0.39
75.5	27.5	0.41
76.5	27.5	0.41
77.5	27.5	0.4
78.5	27.5	0.36
79.5	27.5	0.33
80.5	27.5	0.3
81.5	27.5	0.26
82.5	27.5	0.24
83.5	27.5	0.19
84.5	27.5	0.16
85.5	27.5	0.12
86.5	27.5	0.1
87.5	27.5	0.08
88.5	27.5	0.07
89.5	27.5	0.06
90.5	27.5	0.06
91.5	27.5	0.05
92.5	27.5	0.05
93.5	27.5	0.06
94.5	27.5	0.06
95.5	27.5	0.06
96.5	27.5	0.06
97.5	27.5	0.07
98.5	27.5	0.07
99.5	27.5	0.07
100.5	27.5	0.07
101.5	27.5	0.08
102.5	27.5	0.09
103.5	27.5	0.1
104.5	27.5	0.11
105.5	27.5	0.13
106.5	27.5	0.16
107.5	27.5	0.18
108.5	27.5	0.2
109.5	27.5	0.21
110.5	27.5	0.23
111.5	27.5	0.23
112.5	27.5	0.23
113.5	27.5	0.22
114.5	27.5	0.21
115.5	27.5	0.2
116.5	27.5	0.19
117.5	27.5	0.19
118.5	27.5	0.19
119.5	27.5	0.2
120.5	27.5	0.14
-113.5	28.5	0.15
-111.5	28.5	0.12
-110.5	28.5	0.17
-109.5	28.5	0.18
-108.5	28.5	0.19
-107.5	28.5	0.22
-106.5	28.5	0.28
-105.5	28.5	0.32
-104.5	28.5	0.36
-103.5	28.5	0.38
-102.5	28.5	0.41
-101.5	28.5	0.43
-100.5	28.5	0.41
-99.5	28.5	0.33
-98.5	28.5	0.27
-97.5	28.5	0.19
-82.5	28.5	0.06
-81.5	28.5	0.07
-10.5	28.5	0.23
-9.5	28.5	0.24
-8.5	28.5	0.23
-7.5	28.5	0.22
-6.5	28.5	0.21
-5.5	28.5	0.19
-4.5	28.5	0.18
-3.5	28.5	0.18
-2.5	28.5	0.18
-1.5	28.5	0.21
-0.5	28.5	0.24
0.5	28.5	0.27
1.5	28.5	0.28
2.5	28.5	0.29
3.5	28.5	0.29
4.5	28.5	0.3
5.5	28.5	0.29
6.5	28.5	0.28
7.5	28.5	0.28
8.5	28.5	0.27
9.5	28.5	0.27
10.5	28.5	0.27
11.5	28.5	0.27
12.5	28.5	0.27
13.5	28.5	0.28
14.5	28.5	0.27
15.5	28.5	0.26
16.5	28.5	0.25
17.5	28.5	0.25
18.5	28.5	0.24
19.5	28.5	0.23
20.5	28.5	0.22
21.5	28.5	0.2
22.5	28.5	0.19
23.5	28.5	0.18
24.5	28.5	0.18
25.5	28.5	0.18
26.5	28.5	0.18
27.5	28.5	0.18
28.5	28.5	0.19
29.5	28.5	0.2
30.5	28.5	0.21
31.5	28.5	0.21
32.5	28.5	0.2
33.5	28.5	0.18
34.5	28.5	0.18
35.5	28.5	0.21
36.5	28.5	0.21
37.5	28.5	0.21
38.5	28.5	0.2
39.5	28.5	0.19
40.5	28.5	0.19
41.5	28.5	0.18
42.5	28.5	0.18
43.5	28.5	0.17
44.5	28.5	0.16
45.5	28.5	0.15
46.5	28.5	0.13
47.5	28.5	0.12
51.5	28.5	0.08
52.5	28.5	0.09
53.5	28.5	0.1
54.5	28.5	0.11
55.5	28.5	0.11
56.5	28.5	0.1
57.5	28.5	0.1
58.5	28.5	0.11
59.5	28.5	0.12
60.5	28.5	0.13
61.5	28.5	0.14
62.5	28.5	0.16
63.5	28.5	0.16
64.5	28.5	0.15
65.5	28.5	0.13
66.5	28.5	0.12
67.5	28.5	0.12
68.5	28.5	0.14
69.5	28.5	0.17
70.5	28.5	0.22
71.5	28.5	0.26
72.5	28.5	0.3
73.5	28.5	0.34
74.5	28.5	0.37
75.5	28.5	0.39
76.5	28.5	0.39
77.5	28.5	0.38
78.5	28.5	0.33
79.5	28.5	0.29
80.5	28.5	0.25
81.5	28.5	0.22
82.5	28.5	0.19
83.5	28.5	0.16
84.5	28.5	0.14
85.5	28.5	0.11
86.5	28.5	0.09
87.5	28.5	0.08
88.5	28.5	0.08
89.5	28.5	0.07
90.5	28.5	0.07
91.5	28.5	0.06
92.5	28.5	0.06
93.5	28.5	0.06
94.5	28.5	0.06
95.5	28.5	0.06
96.5	28.5	0.07
97.5	28.5	0.07
98.5	28.5	0.07
99.5	28.5	0.08
100.5	28.5	0.08
101.5	28.5	0.08
102.5	28.5	0.1
103.5	28.5	0.11
104.5	28.5	0.13
105.5	28.5	0.16
106.5	28.5	0.2
107.5	28.5	0.22
108.5	28.5	0.25
109.5	28.5	0.26
110.5	28.5	0.26
111.5	28.5	0.26
112.5	28.5	0.25
113.5	28.5	0.24
114.5	28.5	0.23
115.5	28.5	0.22
116.5	28.5	0.21
117.5	28.5	0.21
118.5	28.5	0.21
119.5	28.5	0.21
120.5	28.5	0.2
121.5	28.5	0.14
-114.5	29.5	0.17
-113.5	29.5	0.24
-111.5	29.5	0.19
-110.5	29.5	0.23
-109.5	29.5	0.24
-108.5	29.5	0.24
-107.5	29.5	0.25
-106.5	29.5	0.29
-105.5	29.5	0.33
-104.5	29.5	0.37
-103.5	29.5	0.41
-102.5	29.5	0.45
-101.5	29.5	0.5
-100.5	29.5	0.45
-99.5	29.5	0.41
-98.5	29.5	0.36
-97.5	29.5	0.31
-96.5	29.5	0.25
-95.5	29.5	0.2
-90.5	29.5	0.13
-82.5	29.5	0.09
-81.5	29.5	0.07
-9.5	29.5	0.22
-8.5	29.5	0.23
-7.5	29.5	0.22
-6.5	29.5	0.21
-5.5	29.5	0.2
-4.5	29.5	0.18
-3.5	29.5	0.18
-2.5	29.5	0.18
-1.5	29.5	0.21
-0.5	29.5	0.24
0.5	29.5	0.27
1.5	29.5	0.28
2.5	29.5	0.29
3.5	29.5	0.31
4.5	29.5	0.31
5.5	29.5	0.31
6.5	29.5	0.31
7.5	29.5	0.31
8.5	29.5	0.31
9.5	29.5	0.31
10.5	29.5	0.31
11.5	29.5	0.31
12.5	29.5	0.31
13.5	29.5	0.31
14.5	29.5	0.3
15.5	29.5	0.29
16.5	29.5	0.27
17.5	29.5	0.26
18.5	29.5	0.25
19.5	29.5	0.24
20.5	29.5	0.23
21.5	29.5	0.21
22.5	29.5	0.2
23.5	29.5	0.18
24.5	29.5	0.18
25.5	29.5	0.17
26.5	29.5	0.17
27.5	29.5	0.17
28.5	29.5	0.17
29.5	29.5	0.18
30.5	29.5	0.19
31.5	29.5	0.2
33.5	29.5	0.2
34.5	29.5	0.2
35.5	29.5	0.21
36.5	29.5	0.22
37.5	29.5	0.21
38.5	29.5	0.21
39.5	29.5	0.2
40.5	29.5	0.19
41.5	29.5	0.18
42.5	29.5	0.17
43.5	29.5	0.17
44.5	29.5	0.16
45.5	29.5	0.16
46.5	29.5	0.15
47.5	29.5	0.13
51.5	29.5	0.1
52.5	29.5	0.12
53.5	29.5	0.14
54.5	29.5	0.15
55.5	29.5	0.15
56.5	29.5	0.15
57.5	29.5	0.16
58.5	29.5	0.16
59.5	29.5	0.17
60.5	29.5	0.18
61.5	29.5	0.19
62.5	29.5	0.2
63.5	29.5	0.2
64.5	29.5	0.2
65.5	29.5	0.18
66.5	29.5	0.17
67.5	29.5	0.15
68.5	29.5	0.16
69.5	29.5	0.18
70.5	29.5	0.21
71.5	29.5	0.25
72.5	29.5	0.29
73.5	29.5	0.32
74.5	29.5	0.34
75.5	29.5	0.36
76.5	29.5	0.34
77.5	29.5	0.33
78.5	29.5	0.27
79.5	29.5	0.23
80.5	29.5	0.2
81.5	29.5	0.17
82.5	29.5	0.16
83.5	29.5	0.14
84.5	29.5	0.12
85.5	29.5	0.1
86.5	29.5	0.09
87.5	29.5	0.09
88.5	29.5	0.09
89.5	29.5	0.09
90.5	29.5	0.09
91.5	29.5	0.08
92.5	29.5	0.08
93.5	29.5	0.07
94.5	29.5	0.07
95.5	29.5	0.07
96.5	29.5	0.08
97.5	29.5	0.08
98.5	29.5	0.08
99.5	29.5	0.09
100.5	29.5	0.08
101.5	29.5	0.09
102.5	29.5	0.1
103.5	29.5	0.13
104.5	29.5	0.15
105.5	29.5	0.18
106.5	29.5	0.22
107.5	29.5	0.25
108.5	29.5	0.26
109.5	29.5	0.27
110.5	29.5	0.28
111.5	29.5	0.28
112.5	29.5	0.27
113.5	29.5	0.26
114.5	29.5	0.26
115.5	29.5	0.23
116.5	29.5	0.19
117.5	29.5	0.24
118.5	29.5	0.24
119.5	29.5	0.25
120.5	29.5	0.24
121.5	29.5	0.18
-115.5	30.5	0.15
-112.5	30.5	0.15
-111.5	30.5	0.23
-110.5	30.5	0.26
-109.5	30.5	0.26
-108.5	30.5	0.25
-107.5	30.5	0.25
-106.5	30.5	0.28
-105.5	30.5	0.33
-104.5	30.5	0.38
-103.5	30.5	0.44
-102.5	30.5	0.49
-101.5	30.5	0.55
-100.5	30.5	0.52
-99.5	30.5	0.5
-98.5	30.5	0.45
-97.5	30.5	0.41
-96.5	30.5	0.35
-95.5	30.5	0.31
-94.5	30.5	0.27
-93.5	30.5	0.24
-92.5	30.5	0.23
-91.5	30.5	0.21
-90.5	30.5	0.17
-89.5	30.5	0.14
-88.5	30.5	0.12
-87.5	30.5	0.11
-86.5	30.5	0.11
-85.5	30.5	0.15
-84.5	30.5	0.15
-83.5	30.5	0.13
-82.5	30.5	0.11
-81.5	30.5	0.07
-9.5	30.5	0.2
-8.5	30.5	0.25
-7.5	30.5	0.26
-6.5	30.5	0.24
-5.5	30.5	0.22
-4.5	30.5	0.19
-3.5	30.5	0.18
-2.5	30.5	0.18
-1.5	30.5	0.2
-0.5	30.5	0.23
0.5	30.5	0.27
1.5	30.5	0.29
2.5	30.5	0.31
3.5	30.5	0.33
4.5	30.5	0.33
5.5	30.5	0.34
6.5	30.5	0.34
7.5	30.5	0.34
8.5	30.5	0.34
9.5	30.5	0.35
10.5	30.5	0.35
11.5	30.5	0.35
12.5	30.5	0.36
13.5	30.5	0.36
14.5	30.5	0.34
15.5	30.5	0.32
16.5	30.5	0.3
17.5	30.5	0.28
18.5	30.5	0.23
20.5	30.5	0.24
21.5	30.5	0.22
22.5	30.5	0.2
23.5	30.5	0.18
24.5	30.5	0.17
25.5	30.5	0.16
26.5	30.5	0.16
27.5	30.5	0.16
28.5	30.5	0.16
29.5	30.5	0.17
30.5	30.5	0.18
31.5	30.5	0.19
32.5	30.5	0.19
33.5	30.5	0.2
34.5	30.5	0.21
35.5	30.5	0.22
36.5	30.5	0.22
37.5	30.5	0.22
38.5	30.5	0.21
39.5	30.5	0.2
40.5	30.5	0.19
41.5	30.5	0.18
42.5	30.5	0.17
43.5	30.5	0.16
44.5	30.5	0.16
45.5	30.5	0.16
46.5	30.5	0.16
47.5	30.5	0.15
48.5	30.5	0.12
49.5	30.5	0.1
50.5	30.5	0.11
51.5	30.5	0.13
52.5	30.5	0.16
53.5	30.5	0.18
54.5	30.5	0.2
55.5	30.5	0.21
56.5	30.5	0.21
57.5	30.5	0.21
58.5	30.5	0.21
59.5	30.5	0.21
60.5	30.5	0.22
61.5	30.5	0.23
62.5	30.5	0.23
63.5	30.5	0.22
64.5	30.5	0.22
65.5	30.5	0.2
66.5	30.5	0.18
67.5	30.5	0.16
68.5	30.5	0.17
69.5	30.5	0.19
70.5	30.5	0.21
71.5	30.5	0.25
72.5	30.5	0.27
73.5	30.5	0.3
74.5	30.5	0.31
75.5	30.5	0.31
76.5	30.5	0.28
77.5	30.5	0.25
78.5	30.5	0.21
79.5	30.5	0.18
80.5	30.5	0.15
81.5	30.5	0.14
82.5	30.5	0.13
83.5	30.5	0.12
84.5	30.5	0.11
85.5	30.5	0.1
86.5	30.5	0.09
87.5	30.5	0.09
88.5	30.5	0.1
89.5	30.5	0.1
90.5	30.5	0.07
91.5	30.5	0.09
92.5	30.5	0.09
93.5	30.5	0.08
94.5	30.5	0.08
95.5	30.5	0.08
96.5	30.5	0.09
97.5	30.5	0.09
98.5	30.5	0.09
99.5	30.5	0.1
100.5	30.5	0.1
101.5	30.5	0.1
102.5	30.5	0.11
103.5	30.5	0.13
104.5	30.5	0.15
105.5	30.5	0.18
106.5	30.5	0.21
107.5	30.5	0.24
108.5	30.5	0.26
109.5	30.5	0.27
110.5	30.5	0.28
111.5	30.5	0.28
112.5	30.5	0.28
113.5	30.5	0.27
114.5	30.5	0.27
115.5	30.5	0.26
116.5	30.5	0.26
117.5	30.5	0.26
118.5	30.5	0.28
119.5	30.5	0.28
120.5	30.5	0.24
-116.5	31.5	0.18
-115.5	31.5	0.18
-113.5	31.5	0.13
-112.5	31.5	0.24
-111.5	31.5	0.28
-110.5	31.5	0.28
-109.5	31.5	0.27
-108.5	31.5	0.25
-107.5	31.5	0.25
-106.5	31.5	0.27
-105.5	31.5	0.33
-104.5	31.5	0.4
-103.5	31.5	0.48
-102.5	31.5	0.54
-101.5	31.5	0.62
-100.5	31.5	0.63
-99.5	31.5	0.62
-98.5	31.5	0.58
-97.5	31.5	0.54
-96.5	31.5	0.49
-95.5	31.5	0.43
-94.5	31.5	0.38
-93.5	31.5	0.34
-92.5	31.5	0.31
-91.5	31.5	0.27
-90.5	31.5	0.24
-89.5	31.5	0.22
-88.5	31.5	0.21
-87.5	31.5	0.21
-86.5	31.5	0.21
-85.5	31.5	0.2
-84.5	31.5	0.2
-83.5	31.5	0.17
-82.5	31.5	0.15
-81.5	31.5	0.1
-9.5	31.5	0.2
-8.5	31.5	0.27
-7.5	31.5	0.31
-6.5	31.5	0.28
-5.5	31.5	0.25
-4.5	31.5	0.21
-3.5	31.5	0.19
-2.5	31.5	0.18
-1.5	31.5	0.2
-0.5	31.5	0.24
0.5	31.5	0.28
1.5	31.5	0.32
2.5	31.5	0.34
3.5	31.5	0.36
4.5	31.5	0.37
5.5	31.5	0.38
6.5	31.5	0.38
7.5	31.5	0.38
8.5	31.5	0.38
9.5	31.5	0.38
10.5	31.5	0.39
11.5	31.5	0.4
12.5	31.5	0.42
13.5	31.5	0.42
14.5	31.5	0.39
15.5	31.5	0.3
20.5	31.5	0.25
21.5	31.5	0.24
22.5	31.5	0.21
23.5	31.5	0.19
24.5	31.5	0.17
25.5	31.5	0.16
26.5	31.5	0.16
34.5	31.5	0.19
35.5	31.5	0.21
36.5	31.5	0.22
37.5	31.5	0.23
38.5	31.5	0.22
39.5	31.5	0.21
40.5	31.5	0.2
41.5	31.5	0.18
42.5	31.5	0.17
43.5	31.5	0.17
44.5	31.5	0.17
45.5	31.5	0.17
46.5	31.5	0.16
47.5	31.5	0.15
48.5	31.5	0.13
49.5	31.5	0.12
50.5	31.5	0.13
51.5	31.5	0.16
52.5	31.5	0.2
53.5	31.5	0.23
54.5	31.5	0.25
55.5	31.5	0.26
56.5	31.5	0.27
57.5	31.5	0.26
58.5	31.5	0.26
59.5	31.5	0.26
60.5	31.5	0.26
61.5	31.5	0.26
62.5	31.5	0.25
63.5	31.5	0.24
64.5	31.5	0.23
65.5	31.5	0.21
66.5	31.5	0.19
67.5	31.5	0.17
68.5	31.5	0.17
69.5	31.5	0.19
70.5	31.5	0.22
71.5	31.5	0.25
72.5	31.5	0.27
73.5	31.5	0.29
74.5	31.5	0.28
75.5	31.5	0.27
76.5	31.5	0.22
77.5	31.5	0.19
78.5	31.5	0.15
79.5	31.5	0.13
80.5	31.5	0.12
81.5	31.5	0.11
82.5	31.5	0.11
83.5	31.5	0.1
84.5	31.5	0.1
85.5	31.5	0.1
86.5	31.5	0.1
87.5	31.5	0.1
88.5	31.5	0.09
89.5	31.5	0.09
90.5	31.5	0.11
91.5	31.5	0.11
92.5	31.5	0.11
93.5	31.5	0.1
94.5	31.5	0.1
95.5	31.5	0.1
96.5	31.5	0.1
97.5	31.5	0.11
98.5	31.5	0.11
99.5	31.5	0.12
100.5	31.5	0.12
101.5	31.5	0.12
102.5	31.5	0.13
103.5	31.5	0.14
104.5	31.5	0.15
105.5	31.5	0.18
106.5	31.5	0.2
107.5	31.5	0.23
108.5	31.5	0.25
109.5	31.5	0.28
110.5	31.5	0.28
111.5	31.5	0.29
112.5	31.5	0.29
113.5	31.5	0.3
114.5	31.5	0.3
115.5	31.5	0.3
116.5	31.5	0.31
117.5	31.5	0.31
118.5	31.5	0.32
119.5	31.5	0.31
120.5	31.5	0.27
130.5	31.5	0.17
-116.5	32.5	0.19
-115.5	32.5	0.21
-114.5	32.5	0.22
-113.5	32.5	0.24
-112.5	32.5	0.25
-111.5	32.5	0.27
-110.5	32.5	0.28
-109.5	32.5	0.27
-108.5	32.5	0.25
-107.5	32.5	0.25
-106.5	32.5	0.28
-105.5	32.5	0.32
-104.5	32.5	0.38
-103.5	32.5	0.45
-102.5	32.5	0.54
-101.5	32.5	0.65
-100.5	32.5	0.74
-99.5	32.5	0.72
-98.5	32.5	0.7
-97.5	32.5	0.65
-96.5	32.5	0.61
-95.5	32.5	0.54
-94.5	32.5	0.48
-93.5	32.5	0.44
-92.5	32.5	0.4
-91.5	32.5	0.35
-90.5	32.5	0.32
-89.5	32.5	0.29
-88.5	32.5	0.27
-87.5	32.5	0.24
-86.5	32.5	0.23
-85.5	32.5	0.22
-84.5	32.5	0.22
-83.5	32.5	0.21
-82.5	32.5	0.19
-81.5	32.5	0.18
-8.5	32.5	0.26
-7.5	32.5	0.3
-6.5	32.5	0.31
-5.5	32.5	0.28
-4.5	32.5	0.25
-3.5	32.5	0.21
-2.5	32.5	0.2
-1.5	32.5	0.22
-0.5	32.5	0.26
0.5	32.5	0.32
1.5	32.5	0.36
2.5	32.5	0.38
3.5	32.5	0.39
4.5	32.5	0.4
5.5	32.5	0.41
6.5	32.5	0.41
7.5	32.5	0.4
8.5	32.5	0.39
9.5	32.5	0.39
10.5	32.5	0.4
11.5	32.5	0.43
12.5	32.5	0.41
13.5	32.5	0.4
14.5	32.5	0.33
20.5	32.5	0.24
21.5	32.5	0.23
22.5	32.5	0.21
35.5	32.5	0.21
36.5	32.5	0.22
37.5	32.5	0.23
38.5	32.5	0.22
39.5	32.5	0.22
40.5	32.5	0.2
41.5	32.5	0.19
42.5	32.5	0.18
43.5	32.5	0.16
44.5	32.5	0.17
45.5	32.5	0.17
46.5	32.5	0.16
47.5	32.5	0.15
48.5	32.5	0.14
49.5	32.5	0.13
50.5	32.5	0.16
51.5	32.5	0.2
52.5	32.5	0.24
53.5	32.5	0.27
54.5	32.5	0.28
55.5	32.5	0.29
56.5	32.5	0.3
57.5	32.5	0.29
58.5	32.5	0.29
59.5	32.5	0.28
60.5	32.5	0.27
61.5	32.5	0.26
62.5	32.5	0.25
63.5	32.5	0.23
64.5	32.5	0.22
65.5	32.5	0.2
66.5	32.5	0.18
67.5	32.5	0.16
68.5	32.5	0.16
69.5	32.5	0.18
70.5	32.5	0.2
71.5	32.5	0.23
72.5	32.5	0.24
73.5	32.5	0.25
74.5	32.5	0.22
75.5	32.5	0.19
76.5	32.5	0.16
77.5	32.5	0.13
78.5	32.5	0.11
79.5	32.5	0.1
80.5	32.5	0.09
81.5	32.5	0.09
82.5	32.5	0.09
83.5	32.5	0.09
84.5	32.5	0.09
85.5	32.5	0.1
86.5	32.5	0.1
87.5	32.5	0.1
88.5	32.5	0.11
89.5	32.5	0.11
90.5	32.5	0.11
91.5	32.5	0.12
92.5	32.5	0.12
93.5	32.5	0.13
94.5	32.5	0.13
95.5	32.5	0.13
96.5	32.5	0.14
97.5	32.5	0.14
98.5	32.5	0.14
99.5	32.5	0.15
100.5	32.5	0.15
101.5	32.5	0.15
102.5	32.5	0.15
103.5	32.5	0.15
104.5	32.5	0.16
105.5	32.5	0.18
106.5	32.5	0.2
107.5	32.5	0.23
108.5	32.5	0.25
109.5	32.5	0.27
110.5	32.5	0.28
111.5	32.5	0.29
112.5	32.5	0.29
113.5	32.5	0.3
114.5	32.5	0.31
115.5	32.5	0.32
116.5	32.5	0.32
117.5	32.5	0.33
118.5	32.5	0.32
119.5	32.5	0.33
120.5	32.5	0.3
131.5	32.5	0.17
-117.5	33.5	0.2
-116.5	33.5	0.23
-115.5	33.5	0.24
-114.5	33.5	0.25
-113.5	33.5	0.25
-112.5	33.5	0.26
-111.5	33.5	0.27
-110.5	33.5	0.29
-109.5	33.5	0.27
-108.5	33.5	0.26
-107.5	33.5	0.26
-106.5	33.5	0.28
-105.5	33.5	0.33
-104.5	33.5	0.38
-103.5	33.5	0.45
-102.5	33.5	0.54
-101.5	33.5	0.64
-100.5	33.5	0.76
-99.5	33.5	0.79
-98.5	33.5	0.8
-97.5	33.5	0.77
-96.5	33.5	0.73
-95.5	33.5	0.66
-94.5	33.5	0.6
-93.5	33.5	0.54
-92.5	33.5	0.48
-91.5	33.5	0.43
-90.5	33.5	0.38
-89.5	33.5	0.35
-88.5	33.5	0.31
-87.5	33.5	0.28
-86.5	33.5	0.26
-85.5	33.5	0.25
-84.5	33.5	0.24
-83.5	33.5	0.24
-82.5	33.5	0.22
-81.5	33.5	0.21
-80.5	33.5	0.19
-79.5	33.5	0.15
-7.5	33.5	0.21
-6.5	33.5	0.3
-5.5	33.5	0.28
-4.5	33.5	0.26
-3.5	33.5	0.22
-2.5	33.5	0.21
-1.5	33.5	0.23
-0.5	33.5	0.27
0.5	33.5	0.32
1.5	33.5	0.37
2.5	33.5	0.38
3.5	33.5	0.4
4.5	33.5	0.41
5.5	33.5	0.43
6.5	33.5	0.43
7.5	33.5	0.43
8.5	33.5	0.41
9.5	33.5	0.41
10.5	33.5	0.36
35.5	33.5	0.2
36.5	33.5	0.22
37.5	33.5	0.23
38.5	33.5	0.23
39.5	33.5	0.23
40.5	33.5	0.21
41.5	33.5	0.21
42.5	33.5	0.2
43.5	33.5	0.18
44.5	33.5	0.18
45.5	33.5	0.17
46.5	33.5	0.17
47.5	33.5	0.16
48.5	33.5	0.15
49.5	33.5	0.15
50.5	33.5	0.18
51.5	33.5	0.22
52.5	33.5	0.26
53.5	33.5	0.28
54.5	33.5	0.3
55.5	33.5	0.31
56.5	33.5	0.32
57.5	33.5	0.31
58.5	33.5	0.31
59.5	33.5	0.3
60.5	33.5	0.28
61.5	33.5	0.26
62.5	33.5	0.25
63.5	33.5	0.23
64.5	33.5	0.21
65.5	33.5	0.19
66.5	33.5	0.17
67.5	33.5	0.16
68.5	33.5	0.16
69.5	33.5	0.16
70.5	33.5	0.18
71.5	33.5	0.2
72.5	33.5	0.21
73.5	33.5	0.2
74.5	33.5	0.18
75.5	33.5	0.16
76.5	33.5	0.13
77.5	33.5	0.11
78.5	33.5	0.1
79.5	33.5	0.09
80.5	33.5	0.09
81.5	33.5	0.09
82.5	33.5	0.09
83.5	33.5	0.09
84.5	33.5	0.09
85.5	33.5	0.1
86.5	33.5	0.1
87.5	33.5	0.1
88.5	33.5	0.11
89.5	33.5	0.12
90.5	33.5	0.12
91.5	33.5	0.13
92.5	33.5	0.15
93.5	33.5	0.15
94.5	33.5	0.15
95.5	33.5	0.16
96.5	33.5	0.17
97.5	33.5	0.18
98.5	33.5	0.18
99.5	33.5	0.18
100.5	33.5	0.18
101.5	33.5	0.18
102.5	33.5	0.18
103.5	33.5	0.18
104.5	33.5	0.19
105.5	33.5	0.2
106.5	33.5	0.22
107.5	33.5	0.25
108.5	33.5	0.28
109.5	33.5	0.29
110.5	33.5	0.3
111.5	33.5	0.3
112.5	33.5	0.3
113.5	33.5	0.31
114.5	33.5	0.31
115.5	33.5	0.31
116.5	33.5	0.32
117.5	33.5	0.32
118.5	33.5	0.29
119.5	33.5	0.33
120.5	33.5	0.28
126.5	33.5	0.27
130.5	33.5	0.21
131.5	33.5	0.17
132.5	33.5	0.15
133.5	33.5	0.16
-120.5	34.5	0.2
-119.5	34.5	0.19
-118.5	34.5	0.3
-117.5	34.5	0.28
-116.5	34.5	0.29
-115.5	34.5	0.27
-114.5	34.5	0.28
-113.5	34.5	0.26
-112.5	34.5	0.27
-111.5	34.5	0.28
-110.5	34.5	0.29
-109.5	34.5	0.27
-108.5	34.5	0.26
-107.5	34.5	0.27
-106.5	34.5	0.3
-105.5	34.5	0.36
-104.5	34.5	0.42
-103.5	34.5	0.49
-102.5	34.5	0.56
-101.5	34.5	0.64
-100.5	34.5	0.72
-99.5	34.5	0.82
-98.5	34.5	0.85
-97.5	34.5	0.88
-96.5	34.5	0.84
-95.5	34.5	0.81
-94.5	34.5	0.73
-93.5	34.5	0.68
-92.5	34.5	0.58
-91.5	34.5	0.51
-90.5	34.5	0.44
-89.5	34.5	0.4
-88.5	34.5	0.36
[truncated: 8,594 more rows]
