# Supplementary material for: Millennial-scale climate variability over land overprinted by ocean temperature fluctuations
Source: Nat Geosci. Author manuscript; Available in PMC 2023 Apr 30. (PMC7614181; doi:10.1038/s41561-022-01056-4)
Supplement: Source Data File Figure 2 [file EMS154709-supplement-Source_Data_File_Figure_2.zip › Reconstructions_2by2map_TJJA_Fig2a.csv]

Longitude	Latitude	PSD	Opacity
242	36	269.38	1
230	64	56.92	0.2
206	68	41.37	1
250	36	125.04	1
234	64	74.73	0.6
238	72	186.13	1
242	72	198.99	0.2
242	56	73.95	0.6
250	44	32.68	1
230	60	41.14	0.4
238	44	74.17	1
254	52	11.72	0.4
254	40	56.18	1
242	68	74.93	0.2
242	52	35.6	0.6
214	68	52.97	0.6
238	48	77.4	1
246	56	32.46	0.4
238	56	128.87	0.4
250	40	54.3	0.2
222	68	46.93	0.2
214	64	39.77	1
222	64	26.01	0.2
226	64	26.95	0.2
226	60	118.11	1
250	48	59.7	0.4
230	56	16.7	1
254	36	44.87	1
222	60	80.39	1
218	68	38.64	0.4
250	64	94.53	0.4
210	68	37.43	1
226	68	31.24	0.8
254	44	27.96	0.4
246	52	44.73	0.4
238	60	83.22	0.2
238	40	156.22	1
246	36	36.99	0.4
234	52	91.44	1
246	44	43.8	0.6
218	64	22.33	0.2
210	60	47.77	1
242	44	79.42	0.4
242	48	42.84	0.6
210	64	55.52	0.8
242	40	301.66	0.2
206	64	53.7	0.2
202	60	28.01	0.2
246	40	29.78	0.6
254	56	34.62	0.6
246	48	91.44	0.6
254	68	83.75	0.2
238	52	21.74	0.6
234	60	97.05	0.4
198	60	NA	0.2
278	48	68.69	1
298	52	221.27	0.2
286	44	53.19	1
282	44	48.15	1
282	80	46.04	0.2
278	32	164.56	1
282	48	87.3	1
286	56	68.82	1
266	48	43.42	1
274	36	71.84	0.2
298	56	104.14	1
290	44	70.52	1
290	56	44.57	1
278	44	55.44	1
282	40	51.16	1
270	48	53.92	1
290	48	77.11	1
286	48	57.32	1
266	44	36.94	1
270	40	78	0.4
274	40	50.29	1
282	36	214.66	0.6
294	52	75.04	1
302	52	83.05	1
278	40	48.97	1
274	44	35.53	1
270	44	44.44	1
286	60	91	1
302	48	58.66	0.6
258	60	124.1	0.4
266	36	43.76	0.8
258	56	41.63	0.4
274	48	53.3	1
262	48	29.17	1
274	32	99.05	0.6
262	52	78.32	0.4
278	28	54.67	1
306	48	107.23	1
294	68	49.37	0.6
278	52	316.78	0.4
282	52	100.04	0.2
310	68	14.13	0.2
258	64	311.76	0.2
294	56	52.49	0.6
266	52	67.88	0.2
270	36	89.44	0.4
258	52	67.29	0.6
294	44	66.26	1
278	36	182.4	0.6
258	48	27.75	0.4
274	52	127.25	0.4
262	24	33.6	0.8
258	40	173.26	0.2
262	28	51.17	0.2
262	44	43.96	0.2
262	32	112.85	0.2
258	24	147.25	0.4
290	64	NA	0.2
266	32	34.04	1
294	64	33.53	0.4
270	32	475.3	0.2
266	56	103.76	0.4
290	68	90.88	0.2
270	52	42.95	0.2
262	60	52.31	0.2
14	56	117.14	1
10	52	140.21	1
26	68	59.51	1
350	52	113.53	1
30	68	83.09	1
6	44	219.92	1
26	52	184.29	0.8
2	48	159.56	1
22	40	231.13	1
10	64	264.27	1
38	56	188.52	0.8
26	56	81.06	1
34	48	147.43	0.6
354	40	122.16	1
358	52	235.4	1
26	64	59.71	1
2	36	187.51	0.8
2	44	155.48	1
6	48	147.05	1
42	44	166.15	0.8
26	44	170.06	1
358	48	250.08	1
358	40	289.16	1
30	40	437.31	1
34	64	147.53	1
14	48	125.77	1
22	52	95.66	1
18	44	125.94	0.4
6	36	57.4	0.2
14	60	91.47	0.8
6	60	177.61	1
22	56	119.58	1
14	64	147.19	0.6
18	52	144.67	1
18	60	114.6	1
18	48	159.17	1
22	48	125.71	1
38	40	305.04	0.2
30	64	80.34	0.6
34	60	62.79	1
6	52	98.08	1
22	68	62.82	1
10	48	121.88	1
342	64	241.36	0.2
10	56	64.41	0.4
22	80	NA	0.2
38	52	197.42	0.6
30	56	47.49	0.4
22	44	133.16	1
26	48	143.86	0.8
14	52	85.49	1
18	68	188.07	1
10	60	206.54	1
42	40	160.99	0.4
34	40	247.23	0.2
22	32	NA	0.4
10	36	692.65	1
38	32	58.43	0.4
38	68	214.17	0.2
34	68	68.59	0.2
42	56	49.47	0.2
34	52	117.92	0.2
34	56	112.83	0.2
154	60	48.51	0.6
130	60	54.91	0.6
134	44	32.03	0.4
66	60	68.9	0.2
126	56	71.44	0.2
182	68	NA	0.2
150	60	61.36	0.8
150	64	80.64	0.2
78	60	1019.16	0.2
146	64	542.68	0.4
82	56	619.74	0.6
138	52	56.59	0.4
138	48	NA	0.4
70	52	111.12	0.8
142	44	137	0.6
122	64	30.14	0.4
82	52	239.7	0.4
74	48	209.38	0.4
130	44	26.52	0.6
78	68	97.3	0.2
134	52	27.28	0.4
142	52	46.47	0.8
142	64	62.95	0.2
86	60	134.59	0.2
62	56	220.88	0.2
70	68	NA	0.2
82	60	160.01	0.2
90	56	165.73	0.2
46	36	256.55	0.6
58	56	164.66	0.2
138	36	42.04	0.8
98	36	89.64	1
102	32	450.92	0.8
106	36	266.82	1
194	60	83.07	0.6
62	68	103.37	0.4
66	68	78.32	0.4
86	48	67.36	0.4
110	52	66.39	0.8
126	64	29.07	0.4
86	56	185.98	0.8
114	40	296.87	1
98	24	252.35	0.2
122	72	94.65	0.2
54	36	112.36	0.2
54	28	17.23	0.2
54	40	60.9	0.4
46	60	153.33	0.2
62	60	177.91	0.2
62	64	1083.83	0.2
66	52	62.42	0.2
78	44	74.59	0.2
74	40	184.7	1
70	40	565.33	0.4
82	44	128.28	0.8
118	32	282.04	1
118	28	172.57	1
102	40	142.66	0.4
114	24	965.37	0.4
110	24	88.97	0.4
106	28	1564.47	0.2
118	40	250.27	0.8
134	48	28.69	0.6
122	52	45.05	0.2
114	36	182.23	0.6
110	32	434.16	0.4
114	32	336.63	0.8
114	28	165.24	0.2
110	40	94.38	0.8
122	44	64.48	0.4
114	44	178.1	0.2
118	48	41.44	0.4
118	44	120.12	0.8
126	44	27.61	0.8
90	48	98.41	0.8
98	48	154.61	0.2
102	52	678.77	0.2
106	48	42.01	0.2
102	48	70.52	0.4
94	36	792	0.2
102	36	44.72	0.2
106	32	880.81	0.4
122	40	140.15	0.2
102	28	146.52	0.8
98	32	52.68	0.6
94	44	130.13	0.2
86	40	781.69	0.2
86	44	290.57	0.6
90	44	878.02	0.6
82	36	195.38	0.6
78	32	98.66	0.4
94	28	43.61	0.4
90	32	166.61	0.8
102	24	720.23	0.4
90	52	91.07	0.2
106	52	74.9	0.4
86	52	28.14	0.4
50	52	571.53	0.2
102	72	92.05	0.2
78	52	75.45	0.2
126	72	70.5	0.2
106	56	216.86	0.4
90	68	53.95	0.2
142	72	76.39	0.2
110	56	168.46	0.4
178	64	25	0.2
158	52	54.3	0.2
74	60	114.09	0.2
162	56	65.02	0.2
86	68	252.81	0.2
94	32	56.46	0.2
174	68	397.02	0.2
170	68	35.08	0.4
130	56	217.5	0.2
134	68	19.38	0.2
