# Supplementary material for: Millennial-scale climate variability over land overprinted by ocean temperature fluctuations
Source: Nat Geosci. Author manuscript; Available in PMC 2023 Apr 30. (PMC7614181; doi:10.1038/s41561-022-01056-4)
Supplement: Source Data File Figure 3 [file EMS154709-supplement-Source_Data_File_Figure_3.zip]

Archive with 18 entries (18 files):
- Fig3b.csv
- Fig3c.csv
- InstrumentalSpectra_Bin1_TJJA_Fig3a.csv
- InstrumentalSpectra_Bin2_TJJA_Fig3a.csv
- InstrumentalSpectra_Bin3_TJJA_Fig3a.csv
- InstrumentalSpectra_Bin4_TJJA_Fig3a.csv
- InstrumentalSpectra_Bin5_TJJA_Fig3a.csv
- InstrumentalSpectra_Bin6_TJJA_Fig3a.csv
- InstrumentalSpectra_Bin7_TJJA_Fig3a.csv
- InstrumentalSpectra_Bin8_TJJA_Fig3a.csv
- ReconstructionSpectra_Bin1_TJJA_Fig3a.csv
- ReconstructionSpectra_Bin2_TJJA_Fig3a.csv
- ReconstructionSpectra_Bin3_TJJA_Fig3a.csv
- ReconstructionSpectra_Bin4_TJJA_Fig3a.csv
- ReconstructionSpectra_Bin5_TJJA_Fig3a.csv
- ReconstructionSpectra_Bin6_TJJA_Fig3a.csv
- ReconstructionSpectra_Bin7_TJJA_Fig3a.csv
- ReconstructionSpectra_Bin8_TJJA_Fig3a.csv
