# Supplementary material for: Millennial-scale climate variability over land overprinted by ocean temperature fluctuations
Source: Nat Geosci. Author manuscript; Available in PMC 2023 Apr 30. (PMC7614181; doi:10.1038/s41561-022-01056-4)
Supplement: Source Data File Figure 3 [file EMS154709-supplement-Source_Data_File_Figure_3.zip › Fig3b.csv]

log10_PSD_Millennial	StandardError_log10_PSD_Millennial	log10_PSD_SubDecadal	StandardError_log10_PSD_SubDecadal
2.35	0.05	-0.78	0.02
2.21	0.04	-0.51	0
2.24	0.04	-0.41	0
2.19	0.04	-0.32	0
2.13	0.02	-0.24	0
2.08	0.02	-0.2	0
1.97	0.02	-0.13	0
1.91	0.03	0	0.01
