# Supplementary material for: Millennial-scale climate variability over land overprinted by ocean temperature fluctuations
Source: Nat Geosci. Author manuscript; Available in PMC 2023 Apr 30. (PMC7614181; doi:10.1038/s41561-022-01056-4)
Supplement: Source Data File Figure 3 [file EMS154709-supplement-Source_Data_File_Figure_3.zip › Fig3c.csv]

log10_PSD_Millennial	StandardError_log10_PSD_Millennial	Beta_MultiDecadal	StandardError_Beta_MultiDecadal
2.35	0.05	0.9	0.06
2.21	0.04	0.71	0.08
2.24	0.04	0.79	0.07
2.19	0.04	0.72	0.06
2.13	0.02	0.65	0.07
2.08	0.02	0.67	0.07
1.97	0.02	0.47	0.06
1.91	0.03	0.07	0.04
