# Supplementary material for: Millennial-scale climate variability over land overprinted by ocean temperature fluctuations
Source: Nat Geosci. Author manuscript; Available in PMC 2023 Apr 30. (PMC7614181; doi:10.1038/s41561-022-01056-4)
Supplement: Source Data File Figure 3 [file EMS154709-supplement-Source_Data_File_Figure_3.zip › InstrumentalSpectra_Bin1_TJJA_Fig3a.csv]

Scales	PSD	lowerPSD	upperPSD
2	0.15	0.11	0.19
2.05	0.15	0.12	0.19
2.09	0.15	0.12	0.18
2.14	0.15	0.12	0.18
2.19	0.15	0.13	0.18
2.24	0.15	0.13	0.18
2.3	0.15	0.13	0.18
2.35	0.15	0.13	0.18
2.4	0.15	0.13	0.18
2.46	0.15	0.13	0.18
2.52	0.15	0.13	0.18
2.58	0.15	0.13	0.18
2.64	0.16	0.13	0.19
2.7	0.16	0.13	0.19
2.76	0.16	0.13	0.19
2.83	0.16	0.13	0.19
2.89	0.16	0.13	0.19
2.96	0.16	0.13	0.19
3.03	0.16	0.12	0.19
3.1	0.16	0.12	0.19
3.17	0.16	0.12	0.19
3.24	0.16	0.13	0.19
3.32	0.16	0.13	0.19
3.4	0.16	0.13	0.19
3.48	0.16	0.13	0.19
3.56	0.17	0.13	0.2
3.64	0.17	0.14	0.2
3.72	0.17	0.14	0.21
3.81	0.17	0.14	0.21
3.9	0.18	0.14	0.21
3.99	0.17	0.14	0.22
4.08	0.17	0.14	0.21
4.18	0.17	0.13	0.21
4.28	0.17	0.13	0.21
4.38	0.16	0.13	0.21
4.48	0.16	0.13	0.2
4.58	0.16	0.12	0.21
4.69	0.16	0.12	0.21
4.8	0.17	0.13	0.21
4.91	0.17	0.13	0.22
5.02	0.18	0.13	0.22
5.14	0.18	0.14	0.23
5.26	0.18	0.14	0.24
5.38	0.19	0.14	0.24
5.51	0.19	0.14	0.25
5.64	0.19	0.14	0.25
5.77	0.19	0.14	0.25
5.9	0.19	0.14	0.25
6.04	0.18	0.13	0.24
6.18	0.18	0.13	0.24
6.32	0.17	0.13	0.23
6.47	0.17	0.12	0.22
6.62	0.17	0.12	0.22
6.78	0.16	0.12	0.21
6.93	0.16	0.12	0.21
7.1	0.16	0.12	0.2
7.26	0.16	0.12	0.2
7.43	0.16	0.12	0.2
7.6	0.16	0.12	0.21
7.78	0.16	0.12	0.21
7.96	0.17	0.13	0.22
8.15	0.18	0.13	0.24
8.34	0.2	0.14	0.26
8.53	0.21	0.15	0.28
8.73	0.23	0.16	0.31
8.93	0.24	0.17	0.33
9.14	0.25	0.17	0.34
9.35	0.26	0.18	0.35
9.57	0.26	0.18	0.35
9.8	0.25	0.18	0.35
10.02	0.25	0.17	0.34
10.26	0.24	0.17	0.32
10.5	0.23	0.16	0.31
10.74	0.22	0.15	0.3
10.99	0.22	0.15	0.29
11.25	0.21	0.15	0.29
11.51	0.21	0.14	0.28
11.78	0.2	0.14	0.27
12.05	0.2	0.14	0.27
12.33	0.19	0.14	0.26
12.62	0.18	0.13	0.25
12.91	0.18	0.13	0.24
13.21	0.17	0.12	0.23
13.52	0.17	0.12	0.23
13.84	0.17	0.12	0.23
14.16	0.17	0.11	0.23
14.49	0.17	0.11	0.23
14.83	0.17	0.11	0.23
15.17	0.17	0.12	0.24
15.52	0.17	0.12	0.24
15.89	0.18	0.12	0.24
16.26	0.18	0.13	0.25
16.64	0.19	0.13	0.26
17.02	0.2	0.14	0.27
17.42	0.21	0.14	0.29
17.83	0.22	0.15	0.3
18.24	0.23	0.16	0.32
18.67	0.25	0.17	0.33
19.1	0.26	0.18	0.35
19.54	0.27	0.19	0.37
20	0.29	0.2	0.39
20.47	0.3	0.21	0.4
20.94	0.31	0.22	0.42
21.43	0.33	0.23	0.44
21.93	0.34	0.24	0.45
22.44	0.35	0.25	0.47
22.96	0.36	0.26	0.48
23.5	0.37	0.27	0.5
24.05	0.38	0.27	0.51
24.61	0.39	0.28	0.53
25.18	0.4	0.28	0.54
25.76	0.41	0.29	0.55
26.37	0.42	0.29	0.57
26.98	0.42	0.29	0.57
27.61	0.43	0.29	0.58
28.25	0.42	0.29	0.58
28.91	0.42	0.29	0.57
29.58	0.42	0.29	0.57
30.27	0.42	0.29	0.57
30.98	0.42	0.29	0.57
31.7	0.42	0.29	0.56
32.44	0.42	0.29	0.56
33.19	0.41	0.29	0.56
33.96	0.41	0.28	0.56
34.76	0.41	0.28	0.56
35.57	0.4	0.28	0.55
36.39	0.4	0.27	0.55
37.24	0.4	0.27	0.55
38.11	0.41	0.27	0.56
39	0.42	0.28	0.59
39.91	0.45	0.29	0.62
40.83	0.48	0.31	0.67
41.79	0.52	0.34	0.73
42.76	0.56	0.37	0.79
43.76	0.61	0.39	0.86
44.77	0.65	0.42	0.92
45.82	0.68	0.44	0.97
46.88	0.71	0.46	1
47.98	0.72	0.47	1.03
49.09	0.73	0.48	1.04
50.24	0.74	0.48	1.04
51.41	0.73	0.48	1.03
52.61	0.73	0.48	1.03
53.83	0.72	0.47	1.02
55.08	0.72	0.47	1.02
56.37	0.72	0.47	1.02
57.68	0.73	0.47	1.04
59.02	0.74	0.47	1.06
