# Supplementary material for: Millennial-scale climate variability over land overprinted by ocean temperature fluctuations
Source: Nat Geosci. Author manuscript; Available in PMC 2023 Apr 30. (PMC7614181; doi:10.1038/s41561-022-01056-4)
Supplement: Source Data File Figure 3 [file EMS154709-supplement-Source_Data_File_Figure_3.zip › InstrumentalSpectra_Bin2_TJJA_Fig3a.csv]

Scales	PSD	lowerPSD	upperPSD
2	0.31	0.24	0.39
2.05	0.31	0.25	0.38
2.09	0.32	0.25	0.38
2.14	0.32	0.26	0.38
2.19	0.32	0.26	0.37
2.24	0.32	0.27	0.37
2.3	0.31	0.27	0.36
2.35	0.31	0.26	0.36
2.4	0.3	0.25	0.35
2.46	0.29	0.24	0.34
2.52	0.28	0.24	0.34
2.58	0.28	0.23	0.33
2.64	0.28	0.23	0.33
2.7	0.28	0.23	0.33
2.76	0.28	0.23	0.33
2.83	0.28	0.23	0.34
2.89	0.29	0.24	0.34
2.96	0.3	0.24	0.35
3.03	0.3	0.25	0.36
3.1	0.31	0.25	0.37
3.17	0.31	0.25	0.38
3.24	0.31	0.25	0.38
3.32	0.31	0.25	0.38
3.4	0.31	0.25	0.38
3.48	0.31	0.25	0.38
3.56	0.31	0.25	0.38
3.64	0.31	0.25	0.38
3.72	0.31	0.25	0.38
3.81	0.31	0.25	0.39
3.9	0.31	0.24	0.39
3.99	0.31	0.24	0.39
4.08	0.3	0.23	0.38
4.18	0.3	0.23	0.38
4.28	0.29	0.22	0.37
4.38	0.29	0.22	0.37
4.48	0.29	0.22	0.36
4.58	0.29	0.23	0.36
4.69	0.29	0.23	0.36
4.8	0.3	0.24	0.36
4.91	0.3	0.24	0.37
5.02	0.31	0.24	0.38
5.14	0.32	0.25	0.39
5.26	0.32	0.25	0.4
5.38	0.32	0.25	0.4
5.51	0.32	0.25	0.4
5.64	0.32	0.25	0.4
5.77	0.32	0.25	0.39
5.9	0.31	0.24	0.39
6.04	0.31	0.24	0.38
6.18	0.3	0.24	0.38
6.32	0.3	0.23	0.37
6.47	0.3	0.24	0.38
6.62	0.31	0.24	0.38
6.78	0.31	0.24	0.39
6.93	0.32	0.24	0.4
7.1	0.32	0.24	0.41
7.26	0.32	0.24	0.41
7.43	0.32	0.23	0.41
7.6	0.32	0.23	0.41
7.78	0.32	0.23	0.42
7.96	0.32	0.24	0.42
8.15	0.33	0.24	0.44
8.34	0.35	0.25	0.45
8.53	0.36	0.26	0.48
8.73	0.38	0.27	0.5
8.93	0.39	0.28	0.52
9.14	0.4	0.29	0.53
9.35	0.41	0.29	0.54
9.57	0.41	0.29	0.55
9.8	0.41	0.29	0.55
10.02	0.41	0.29	0.56
10.26	0.41	0.28	0.56
10.5	0.41	0.28	0.56
10.74	0.41	0.28	0.56
10.99	0.41	0.28	0.55
11.25	0.41	0.28	0.55
11.51	0.4	0.28	0.53
11.78	0.39	0.28	0.51
12.05	0.37	0.27	0.49
12.33	0.36	0.26	0.47
12.62	0.34	0.25	0.45
12.91	0.33	0.24	0.43
13.21	0.32	0.23	0.42
13.52	0.31	0.23	0.41
13.84	0.31	0.22	0.41
14.16	0.31	0.22	0.41
14.49	0.32	0.22	0.42
14.83	0.32	0.23	0.43
15.17	0.33	0.23	0.44
15.52	0.34	0.24	0.45
15.89	0.35	0.25	0.47
16.26	0.36	0.26	0.48
16.64	0.37	0.26	0.5
17.02	0.38	0.27	0.51
17.42	0.39	0.28	0.53
17.83	0.4	0.28	0.54
18.24	0.41	0.29	0.56
18.67	0.43	0.3	0.58
19.1	0.44	0.3	0.6
19.54	0.46	0.31	0.63
20	0.48	0.32	0.66
20.47	0.49	0.33	0.68
20.94	0.51	0.34	0.71
21.43	0.52	0.34	0.73
21.93	0.53	0.35	0.74
22.44	0.54	0.36	0.75
22.96	0.55	0.36	0.76
23.5	0.55	0.37	0.77
24.05	0.56	0.38	0.78
24.61	0.57	0.38	0.78
25.18	0.57	0.39	0.79
25.76	0.57	0.39	0.79
26.37	0.57	0.39	0.78
26.98	0.57	0.39	0.78
27.61	0.56	0.38	0.78
28.25	0.56	0.38	0.77
28.91	0.56	0.37	0.77
29.58	0.56	0.37	0.77
30.27	0.56	0.37	0.77
30.98	0.55	0.37	0.77
31.7	0.55	0.37	0.77
32.44	0.55	0.36	0.76
33.19	0.54	0.36	0.75
33.96	0.53	0.35	0.73
34.76	0.52	0.35	0.72
35.57	0.51	0.34	0.7
36.39	0.5	0.34	0.7
37.24	0.51	0.34	0.7
38.11	0.52	0.35	0.73
39	0.55	0.36	0.77
39.91	0.59	0.39	0.83
40.83	0.64	0.42	0.91
41.79	0.7	0.45	0.99
42.76	0.76	0.49	1.09
43.76	0.83	0.53	1.18
44.77	0.89	0.56	1.27
45.82	0.94	0.6	1.34
46.88	0.98	0.62	1.4
47.98	1.01	0.64	1.45
49.09	1.03	0.65	1.47
50.24	1.04	0.66	1.49
51.41	1.04	0.66	1.49
52.61	1.04	0.66	1.48
53.83	1.03	0.66	1.48
55.08	1.03	0.66	1.47
56.37	1.03	0.66	1.47
57.68	1.04	0.67	1.48
59.02	1.05	0.67	1.51
