# Supplementary material for: Millennial-scale climate variability over land overprinted by ocean temperature fluctuations
Source: Nat Geosci. Author manuscript; Available in PMC 2023 Apr 30. (PMC7614181; doi:10.1038/s41561-022-01056-4)
Supplement: Source Data File Figure 3 [file EMS154709-supplement-Source_Data_File_Figure_3.zip › InstrumentalSpectra_Bin3_TJJA_Fig3a.csv]

Scales	PSD	lowerPSD	upperPSD
2	0.41	0.31	0.52
2.05	0.41	0.32	0.52
2.09	0.42	0.33	0.51
2.14	0.42	0.34	0.51
2.19	0.42	0.35	0.51
2.24	0.43	0.35	0.51
2.3	0.42	0.35	0.51
2.35	0.42	0.34	0.5
2.4	0.4	0.33	0.49
2.46	0.39	0.32	0.47
2.52	0.37	0.3	0.45
2.58	0.36	0.29	0.43
2.64	0.35	0.29	0.42
2.7	0.34	0.28	0.41
2.76	0.35	0.29	0.41
2.83	0.35	0.29	0.42
2.89	0.36	0.3	0.43
2.96	0.37	0.3	0.44
3.03	0.37	0.31	0.44
3.1	0.38	0.31	0.45
3.17	0.38	0.31	0.45
3.24	0.38	0.31	0.45
3.32	0.38	0.31	0.46
3.4	0.38	0.31	0.46
3.48	0.39	0.31	0.47
3.56	0.39	0.31	0.48
3.64	0.4	0.32	0.48
3.72	0.4	0.32	0.48
3.81	0.4	0.32	0.48
3.9	0.39	0.31	0.47
3.99	0.38	0.31	0.47
4.08	0.38	0.3	0.46
4.18	0.37	0.3	0.45
4.28	0.36	0.29	0.45
4.38	0.36	0.28	0.45
4.48	0.36	0.27	0.45
4.58	0.35	0.27	0.45
4.69	0.35	0.26	0.44
4.8	0.35	0.26	0.44
4.91	0.35	0.26	0.44
5.02	0.35	0.27	0.45
5.14	0.36	0.27	0.46
5.26	0.37	0.27	0.47
5.38	0.37	0.27	0.49
5.51	0.38	0.28	0.5
5.64	0.39	0.28	0.51
5.77	0.39	0.29	0.51
5.9	0.39	0.29	0.51
6.04	0.4	0.29	0.51
6.18	0.4	0.3	0.51
6.32	0.4	0.3	0.51
6.47	0.4	0.3	0.52
6.62	0.41	0.31	0.53
6.78	0.42	0.31	0.55
6.93	0.43	0.32	0.56
7.1	0.44	0.32	0.57
7.26	0.45	0.33	0.58
7.43	0.45	0.32	0.58
7.6	0.44	0.32	0.58
7.78	0.44	0.31	0.58
7.96	0.43	0.31	0.57
8.15	0.43	0.31	0.57
8.34	0.43	0.31	0.57
8.53	0.44	0.32	0.58
8.73	0.45	0.32	0.59
8.93	0.46	0.33	0.6
9.14	0.47	0.34	0.61
9.35	0.48	0.35	0.62
9.57	0.49	0.35	0.63
9.8	0.49	0.36	0.64
10.02	0.5	0.37	0.64
10.26	0.5	0.38	0.65
10.5	0.51	0.38	0.65
10.74	0.51	0.38	0.65
10.99	0.51	0.37	0.65
11.25	0.5	0.37	0.65
11.51	0.49	0.36	0.65
11.78	0.48	0.34	0.64
12.05	0.47	0.33	0.63
12.33	0.46	0.32	0.62
12.62	0.45	0.31	0.61
12.91	0.44	0.3	0.6
13.21	0.43	0.3	0.59
13.52	0.43	0.3	0.58
13.84	0.43	0.3	0.58
14.16	0.43	0.3	0.58
14.49	0.43	0.3	0.58
14.83	0.43	0.3	0.58
15.17	0.43	0.3	0.58
15.52	0.43	0.3	0.58
15.89	0.43	0.3	0.58
16.26	0.43	0.3	0.58
16.64	0.43	0.3	0.59
17.02	0.43	0.3	0.59
17.42	0.44	0.3	0.6
17.83	0.45	0.3	0.61
18.24	0.46	0.31	0.63
18.67	0.47	0.32	0.65
19.1	0.48	0.32	0.67
19.54	0.5	0.33	0.69
20	0.51	0.34	0.71
20.47	0.53	0.35	0.73
20.94	0.54	0.36	0.75
21.43	0.55	0.37	0.76
21.93	0.56	0.37	0.77
22.44	0.56	0.38	0.77
22.96	0.57	0.39	0.78
23.5	0.58	0.39	0.79
24.05	0.58	0.4	0.8
24.61	0.59	0.4	0.81
25.18	0.6	0.41	0.82
25.76	0.61	0.41	0.84
26.37	0.62	0.42	0.85
26.98	0.63	0.42	0.86
27.61	0.64	0.43	0.87
28.25	0.65	0.44	0.89
28.91	0.66	0.45	0.9
29.58	0.67	0.46	0.91
30.27	0.68	0.46	0.92
30.98	0.68	0.47	0.93
31.7	0.68	0.47	0.93
32.44	0.68	0.46	0.93
33.19	0.68	0.46	0.93
33.96	0.67	0.45	0.93
34.76	0.66	0.44	0.92
35.57	0.66	0.43	0.92
36.39	0.66	0.43	0.93
37.24	0.67	0.44	0.94
38.11	0.69	0.45	0.97
39	0.73	0.47	1.03
39.91	0.78	0.5	1.1
40.83	0.85	0.55	1.2
41.79	0.93	0.6	1.32
42.76	1.02	0.66	1.44
43.76	1.11	0.71	1.58
44.77	1.2	0.77	1.7
45.82	1.27	0.81	1.82
46.88	1.33	0.85	1.91
47.98	1.38	0.87	1.98
49.09	1.4	0.89	2.02
50.24	1.41	0.89	2.03
51.41	1.41	0.89	2.02
52.61	1.39	0.89	1.99
53.83	1.37	0.88	1.95
55.08	1.36	0.88	1.92
56.37	1.34	0.88	1.89
57.68	1.34	0.88	1.88
59.02	1.34	0.89	1.88
