# Supplementary material for: Millennial-scale climate variability over land overprinted by ocean temperature fluctuations
Source: Nat Geosci. Author manuscript; Available in PMC 2023 Apr 30. (PMC7614181; doi:10.1038/s41561-022-01056-4)
Supplement: Source Data File Figure 3 [file EMS154709-supplement-Source_Data_File_Figure_3.zip › InstrumentalSpectra_Bin4_TJJA_Fig3a.csv]

Scales	PSD	lowerPSD	upperPSD
2	0.47	0.37	0.58
2.05	0.48	0.38	0.58
2.09	0.49	0.4	0.58
2.14	0.49	0.41	0.58
2.19	0.5	0.42	0.59
2.24	0.5	0.42	0.59
2.3	0.5	0.42	0.58
2.35	0.49	0.42	0.58
2.4	0.48	0.4	0.57
2.46	0.47	0.39	0.55
2.52	0.45	0.37	0.54
2.58	0.44	0.36	0.52
2.64	0.43	0.35	0.52
2.7	0.43	0.35	0.51
2.76	0.43	0.36	0.52
2.83	0.44	0.36	0.52
2.89	0.45	0.37	0.53
2.96	0.45	0.38	0.53
3.03	0.45	0.38	0.53
3.1	0.45	0.37	0.53
3.17	0.45	0.37	0.53
3.24	0.45	0.37	0.53
3.32	0.45	0.37	0.53
3.4	0.45	0.37	0.54
3.48	0.46	0.38	0.54
3.56	0.46	0.38	0.55
3.64	0.47	0.38	0.55
3.72	0.47	0.38	0.56
3.81	0.47	0.38	0.56
3.9	0.46	0.38	0.56
3.99	0.46	0.37	0.56
4.08	0.46	0.37	0.55
4.18	0.45	0.36	0.54
4.28	0.44	0.36	0.53
4.38	0.43	0.35	0.52
4.48	0.43	0.34	0.52
4.58	0.43	0.34	0.53
4.69	0.43	0.34	0.54
4.8	0.45	0.35	0.56
4.91	0.47	0.36	0.59
5.02	0.49	0.38	0.61
5.14	0.51	0.4	0.63
5.26	0.53	0.41	0.65
5.38	0.53	0.41	0.67
5.51	0.53	0.4	0.67
5.64	0.52	0.39	0.67
5.77	0.52	0.38	0.67
5.9	0.51	0.37	0.66
6.04	0.5	0.36	0.65
6.18	0.49	0.36	0.64
6.32	0.49	0.37	0.63
6.47	0.5	0.38	0.63
6.62	0.51	0.39	0.65
6.78	0.53	0.41	0.66
6.93	0.55	0.42	0.69
7.1	0.56	0.43	0.71
7.26	0.57	0.43	0.72
7.43	0.57	0.43	0.72
7.6	0.56	0.42	0.72
7.78	0.55	0.41	0.71
7.96	0.54	0.4	0.7
8.15	0.53	0.39	0.69
8.34	0.52	0.38	0.68
8.53	0.52	0.38	0.68
8.73	0.52	0.38	0.68
8.93	0.53	0.38	0.69
9.14	0.53	0.39	0.7
9.35	0.54	0.39	0.71
9.57	0.54	0.39	0.72
9.8	0.55	0.39	0.73
10.02	0.55	0.39	0.74
10.26	0.56	0.39	0.75
10.5	0.57	0.4	0.76
10.74	0.57	0.41	0.76
10.99	0.58	0.41	0.77
11.25	0.58	0.42	0.77
11.51	0.59	0.43	0.77
11.78	0.59	0.43	0.77
12.05	0.59	0.43	0.77
12.33	0.58	0.42	0.76
12.62	0.58	0.42	0.76
12.91	0.58	0.42	0.76
13.21	0.58	0.42	0.76
13.52	0.58	0.42	0.76
13.84	0.58	0.42	0.77
14.16	0.59	0.42	0.77
14.49	0.59	0.42	0.77
14.83	0.58	0.42	0.76
15.17	0.58	0.42	0.76
15.52	0.57	0.42	0.75
15.89	0.57	0.41	0.74
16.26	0.56	0.41	0.74
16.64	0.56	0.4	0.74
17.02	0.56	0.4	0.74
17.42	0.56	0.4	0.75
17.83	0.57	0.4	0.76
18.24	0.57	0.4	0.78
18.67	0.58	0.4	0.79
19.1	0.59	0.4	0.81
19.54	0.6	0.41	0.82
20	0.61	0.41	0.83
20.47	0.61	0.41	0.84
20.94	0.61	0.41	0.84
21.43	0.6	0.41	0.83
21.93	0.6	0.41	0.82
22.44	0.59	0.41	0.81
22.96	0.59	0.4	0.81
23.5	0.59	0.4	0.8
24.05	0.59	0.4	0.81
24.61	0.59	0.4	0.81
25.18	0.6	0.4	0.82
25.76	0.6	0.41	0.83
26.37	0.61	0.41	0.84
26.98	0.62	0.42	0.86
27.61	0.64	0.43	0.88
28.25	0.65	0.43	0.91
28.91	0.67	0.44	0.93
29.58	0.68	0.45	0.95
30.27	0.69	0.45	0.97
30.98	0.7	0.45	0.98
31.7	0.7	0.46	0.99
32.44	0.71	0.46	1
33.19	0.71	0.46	1
33.96	0.71	0.46	1.01
34.76	0.72	0.47	1.01
35.57	0.73	0.48	1.03
36.39	0.75	0.49	1.05
37.24	0.78	0.52	1.08
38.11	0.81	0.54	1.12
39	0.86	0.57	1.19
39.91	0.92	0.61	1.27
40.83	0.99	0.66	1.37
41.79	1.06	0.71	1.48
42.76	1.15	0.76	1.6
43.76	1.23	0.81	1.73
44.77	1.31	0.86	1.84
45.82	1.38	0.91	1.94
46.88	1.44	0.95	2.02
47.98	1.49	0.99	2.07
49.09	1.52	1.01	2.1
50.24	1.53	1.03	2.12
51.41	1.54	1.04	2.12
52.61	1.53	1.04	2.1
53.83	1.52	1.03	2.08
55.08	1.5	1.02	2.06
56.37	1.49	1.01	2.05
57.68	1.49	1.01	2.05
59.02	1.49	1.01	2.05
