# Supplementary material for: Millennial-scale climate variability over land overprinted by ocean temperature fluctuations
Source: Nat Geosci. Author manuscript; Available in PMC 2023 Apr 30. (PMC7614181; doi:10.1038/s41561-022-01056-4)
Supplement: Source Data File Figure 3 [file EMS154709-supplement-Source_Data_File_Figure_3.zip › InstrumentalSpectra_Bin5_TJJA_Fig3a.csv]

Scales	PSD	lowerPSD	upperPSD
2	0.59	0.45	0.76
2.05	0.59	0.46	0.74
2.09	0.59	0.47	0.72
2.14	0.59	0.47	0.71
2.19	0.59	0.48	0.7
2.24	0.59	0.49	0.69
2.3	0.59	0.49	0.69
2.35	0.58	0.49	0.68
2.4	0.57	0.48	0.68
2.46	0.56	0.47	0.66
2.52	0.55	0.45	0.65
2.58	0.53	0.44	0.63
2.64	0.52	0.43	0.62
2.7	0.51	0.42	0.61
2.76	0.51	0.42	0.61
2.83	0.51	0.42	0.61
2.89	0.51	0.42	0.62
2.96	0.52	0.42	0.63
3.03	0.52	0.42	0.63
3.1	0.52	0.42	0.63
3.17	0.52	0.42	0.63
3.24	0.53	0.42	0.64
3.32	0.53	0.43	0.65
3.4	0.55	0.44	0.66
3.48	0.56	0.46	0.67
3.56	0.57	0.46	0.68
3.64	0.57	0.46	0.69
3.72	0.57	0.45	0.69
3.81	0.56	0.44	0.69
3.9	0.55	0.44	0.68
3.99	0.54	0.43	0.67
4.08	0.53	0.42	0.65
4.18	0.53	0.42	0.64
4.28	0.52	0.41	0.64
4.38	0.52	0.41	0.64
4.48	0.52	0.41	0.64
4.58	0.53	0.41	0.65
4.69	0.54	0.42	0.67
4.8	0.56	0.44	0.69
4.91	0.57	0.45	0.71
5.02	0.59	0.46	0.74
5.14	0.61	0.47	0.77
5.26	0.62	0.47	0.79
5.38	0.63	0.47	0.81
5.51	0.63	0.47	0.82
5.64	0.63	0.46	0.82
5.77	0.63	0.46	0.82
5.9	0.62	0.45	0.81
6.04	0.61	0.44	0.8
6.18	0.6	0.43	0.8
6.32	0.6	0.43	0.8
6.47	0.61	0.43	0.82
6.62	0.62	0.44	0.84
6.78	0.64	0.45	0.86
6.93	0.66	0.47	0.88
7.1	0.67	0.48	0.9
7.26	0.68	0.48	0.9
7.43	0.67	0.48	0.88
7.6	0.65	0.47	0.86
7.78	0.63	0.46	0.82
7.96	0.6	0.45	0.78
8.15	0.58	0.44	0.74
8.34	0.56	0.43	0.71
8.53	0.55	0.42	0.69
8.73	0.53	0.41	0.68
8.93	0.53	0.4	0.67
9.14	0.52	0.39	0.67
9.35	0.52	0.38	0.66
9.57	0.51	0.38	0.66
9.8	0.51	0.38	0.66
10.02	0.51	0.38	0.66
10.26	0.51	0.38	0.66
10.5	0.52	0.39	0.67
10.74	0.53	0.39	0.68
10.99	0.54	0.4	0.69
11.25	0.55	0.4	0.72
11.51	0.56	0.4	0.74
11.78	0.57	0.4	0.76
12.05	0.58	0.4	0.79
12.33	0.59	0.39	0.81
12.62	0.59	0.39	0.83
12.91	0.6	0.39	0.85
13.21	0.61	0.39	0.86
13.52	0.61	0.4	0.87
13.84	0.62	0.41	0.87
14.16	0.63	0.42	0.87
14.49	0.63	0.43	0.86
14.83	0.64	0.44	0.86
15.17	0.64	0.45	0.85
15.52	0.64	0.46	0.85
15.89	0.65	0.47	0.85
16.26	0.65	0.46	0.87
16.64	0.66	0.46	0.89
17.02	0.67	0.46	0.91
17.42	0.68	0.46	0.93
17.83	0.69	0.47	0.95
18.24	0.7	0.48	0.97
18.67	0.71	0.48	0.98
19.1	0.72	0.49	0.99
19.54	0.73	0.49	1
20	0.73	0.5	1
20.47	0.73	0.5	1
20.94	0.73	0.5	1
21.43	0.73	0.49	1
21.93	0.73	0.49	1
22.44	0.72	0.48	1
22.96	0.72	0.48	1
23.5	0.72	0.48	1
24.05	0.72	0.48	1
24.61	0.72	0.47	1
25.18	0.72	0.47	1
25.76	0.71	0.47	1.01
26.37	0.71	0.46	1.01
26.98	0.71	0.46	1.02
27.61	0.72	0.46	1.02
28.25	0.72	0.45	1.03
28.91	0.72	0.45	1.03
29.58	0.72	0.45	1.03
30.27	0.72	0.45	1.03
30.98	0.72	0.45	1.03
31.7	0.72	0.45	1.03
32.44	0.72	0.45	1.03
33.19	0.72	0.46	1.03
33.96	0.73	0.46	1.04
34.76	0.74	0.47	1.05
35.57	0.75	0.48	1.08
36.39	0.77	0.49	1.11
37.24	0.8	0.51	1.16
38.11	0.85	0.53	1.22
39	0.9	0.56	1.3
39.91	0.96	0.59	1.41
40.83	1.04	0.63	1.52
41.79	1.12	0.68	1.64
42.76	1.2	0.72	1.77
43.76	1.28	0.77	1.89
44.77	1.35	0.81	1.99
45.82	1.41	0.85	2.08
46.88	1.45	0.88	2.14
47.98	1.49	0.91	2.18
49.09	1.5	0.92	2.19
50.24	1.5	0.93	2.19
51.41	1.5	0.93	2.18
52.61	1.48	0.92	2.15
53.83	1.46	0.91	2.12
55.08	1.44	0.9	2.09
56.37	1.43	0.89	2.07
57.68	1.43	0.89	2.07
59.02	1.43	0.89	2.07
