# Supplementary material for: Millennial-scale climate variability over land overprinted by ocean temperature fluctuations
Source: Nat Geosci. Author manuscript; Available in PMC 2023 Apr 30. (PMC7614181; doi:10.1038/s41561-022-01056-4)
Supplement: Source Data File Figure 3 [file EMS154709-supplement-Source_Data_File_Figure_3.zip › InstrumentalSpectra_Bin6_TJJA_Fig3a.csv]

Scales	PSD	lowerPSD	upperPSD
2	0.64	0.49	0.79
2.05	0.63	0.5	0.78
2.09	0.64	0.51	0.77
2.14	0.64	0.52	0.76
2.19	0.64	0.54	0.76
2.24	0.65	0.55	0.76
2.3	0.65	0.55	0.77
2.35	0.66	0.55	0.77
2.4	0.65	0.54	0.76
2.46	0.64	0.53	0.76
2.52	0.63	0.51	0.75
2.58	0.61	0.5	0.73
2.64	0.59	0.48	0.71
2.7	0.58	0.47	0.7
2.76	0.57	0.47	0.69
2.83	0.57	0.46	0.68
2.89	0.57	0.46	0.69
2.96	0.57	0.45	0.69
3.03	0.57	0.46	0.7
3.1	0.58	0.46	0.72
3.17	0.6	0.48	0.73
3.24	0.62	0.5	0.76
3.32	0.65	0.52	0.78
3.4	0.67	0.54	0.81
3.48	0.69	0.56	0.83
3.56	0.7	0.57	0.84
3.64	0.69	0.57	0.83
3.72	0.68	0.55	0.82
3.81	0.66	0.53	0.8
3.9	0.63	0.51	0.77
3.99	0.61	0.49	0.74
4.08	0.58	0.46	0.7
4.18	0.55	0.44	0.66
4.28	0.52	0.42	0.63
4.38	0.51	0.41	0.61
4.48	0.5	0.39	0.61
4.58	0.51	0.39	0.63
4.69	0.53	0.41	0.66
4.8	0.56	0.43	0.7
4.91	0.6	0.46	0.75
5.02	0.63	0.49	0.79
5.14	0.67	0.51	0.83
5.26	0.69	0.53	0.87
5.38	0.71	0.54	0.9
5.51	0.72	0.54	0.92
5.64	0.73	0.54	0.93
5.77	0.73	0.54	0.94
5.9	0.72	0.54	0.93
6.04	0.72	0.53	0.92
6.18	0.71	0.53	0.91
6.32	0.71	0.53	0.9
6.47	0.71	0.54	0.89
6.62	0.72	0.56	0.9
6.78	0.73	0.57	0.91
6.93	0.74	0.58	0.93
7.1	0.75	0.57	0.95
7.26	0.75	0.56	0.95
7.43	0.73	0.53	0.94
7.6	0.69	0.5	0.91
7.78	0.65	0.46	0.87
7.96	0.61	0.42	0.83
8.15	0.57	0.39	0.78
8.34	0.54	0.36	0.74
8.53	0.51	0.35	0.71
8.73	0.5	0.34	0.69
8.93	0.5	0.35	0.68
9.14	0.51	0.35	0.69
9.35	0.52	0.37	0.7
9.57	0.54	0.38	0.72
9.8	0.56	0.4	0.74
10.02	0.57	0.41	0.76
10.26	0.59	0.42	0.78
10.5	0.6	0.43	0.8
10.74	0.62	0.44	0.82
10.99	0.63	0.44	0.84
11.25	0.63	0.44	0.85
11.51	0.64	0.44	0.86
11.78	0.64	0.44	0.87
12.05	0.63	0.43	0.87
12.33	0.62	0.42	0.86
12.62	0.62	0.42	0.85
12.91	0.61	0.41	0.84
13.21	0.61	0.41	0.83
13.52	0.6	0.41	0.83
13.84	0.6	0.4	0.84
14.16	0.6	0.4	0.84
14.49	0.61	0.4	0.85
14.83	0.61	0.4	0.86
15.17	0.62	0.4	0.87
15.52	0.63	0.4	0.89
15.89	0.64	0.41	0.92
16.26	0.67	0.43	0.94
16.64	0.69	0.45	0.97
17.02	0.72	0.48	1
17.42	0.74	0.5	1.03
17.83	0.77	0.52	1.06
18.24	0.79	0.54	1.08
18.67	0.8	0.55	1.1
19.1	0.82	0.55	1.12
19.54	0.83	0.55	1.14
20	0.83	0.55	1.16
20.47	0.84	0.54	1.18
20.94	0.84	0.54	1.2
21.43	0.84	0.53	1.21
21.93	0.84	0.52	1.23
22.44	0.84	0.52	1.24
22.96	0.84	0.51	1.24
23.5	0.84	0.5	1.23
24.05	0.83	0.5	1.22
24.61	0.82	0.49	1.21
25.18	0.8	0.49	1.19
25.76	0.79	0.48	1.16
26.37	0.78	0.48	1.14
26.98	0.77	0.47	1.12
27.61	0.76	0.47	1.11
28.25	0.76	0.47	1.09
28.91	0.75	0.47	1.08
29.58	0.75	0.48	1.07
30.27	0.75	0.48	1.06
30.98	0.75	0.49	1.05
31.7	0.75	0.49	1.05
32.44	0.76	0.5	1.06
33.19	0.77	0.51	1.08
33.96	0.79	0.52	1.1
34.76	0.81	0.53	1.13
35.57	0.84	0.55	1.17
36.39	0.87	0.57	1.21
37.24	0.91	0.6	1.27
38.11	0.95	0.63	1.33
39	1.01	0.67	1.4
39.91	1.07	0.71	1.48
40.83	1.14	0.76	1.58
41.79	1.22	0.81	1.69
42.76	1.3	0.86	1.81
43.76	1.38	0.91	1.93
44.77	1.46	0.95	2.06
45.82	1.53	0.98	2.19
46.88	1.6	1.01	2.29
47.98	1.64	1.02	2.38
49.09	1.67	1.03	2.44
50.24	1.69	1.03	2.48
51.41	1.69	1.02	2.49
52.61	1.67	1.01	2.47
53.83	1.64	0.99	2.43
55.08	1.61	0.97	2.39
56.37	1.58	0.95	2.35
57.68	1.56	0.94	2.31
59.02	1.54	0.93	2.28
