# Supplementary material for: Millennial-scale climate variability over land overprinted by ocean temperature fluctuations
Source: Nat Geosci. Author manuscript; Available in PMC 2023 Apr 30. (PMC7614181; doi:10.1038/s41561-022-01056-4)
Supplement: Source Data File Figure 3 [file EMS154709-supplement-Source_Data_File_Figure_3.zip › InstrumentalSpectra_Bin7_TJJA_Fig3a.csv]

Scales	PSD	lowerPSD	upperPSD
2	0.74	0.57	0.92
2.05	0.72	0.57	0.89
2.09	0.72	0.58	0.87
2.14	0.72	0.58	0.86
2.19	0.72	0.59	0.86
2.24	0.73	0.6	0.86
2.3	0.74	0.62	0.87
2.35	0.75	0.62	0.88
2.4	0.75	0.63	0.88
2.46	0.74	0.62	0.87
2.52	0.73	0.61	0.86
2.58	0.72	0.6	0.84
2.64	0.7	0.58	0.83
2.7	0.69	0.57	0.82
2.76	0.68	0.56	0.81
2.83	0.68	0.55	0.81
2.89	0.68	0.55	0.81
2.96	0.68	0.56	0.81
3.03	0.68	0.56	0.82
3.1	0.69	0.55	0.83
3.17	0.69	0.56	0.85
3.24	0.71	0.56	0.87
3.32	0.73	0.58	0.89
3.4	0.75	0.6	0.92
3.48	0.77	0.61	0.94
3.56	0.78	0.62	0.95
3.64	0.78	0.62	0.95
3.72	0.77	0.61	0.94
3.81	0.75	0.6	0.93
3.9	0.73	0.57	0.91
3.99	0.71	0.55	0.88
4.08	0.69	0.54	0.86
4.18	0.67	0.52	0.84
4.28	0.66	0.52	0.82
4.38	0.65	0.51	0.81
4.48	0.65	0.51	0.81
4.58	0.65	0.51	0.82
4.69	0.66	0.51	0.83
4.8	0.67	0.51	0.84
4.91	0.68	0.52	0.87
5.02	0.7	0.53	0.9
5.14	0.73	0.55	0.94
5.26	0.77	0.58	0.99
5.38	0.81	0.6	1.04
5.51	0.85	0.63	1.1
5.64	0.88	0.65	1.15
5.77	0.9	0.66	1.18
5.9	0.91	0.67	1.18
6.04	0.89	0.66	1.16
6.18	0.87	0.65	1.12
6.32	0.85	0.64	1.09
6.47	0.83	0.63	1.06
6.62	0.82	0.63	1.04
6.78	0.82	0.63	1.04
6.93	0.83	0.63	1.05
7.1	0.83	0.63	1.06
7.26	0.83	0.63	1.05
7.43	0.82	0.62	1.04
7.6	0.8	0.6	1.01
7.78	0.77	0.58	0.99
7.96	0.74	0.55	0.96
8.15	0.72	0.53	0.93
8.34	0.7	0.51	0.92
8.53	0.69	0.49	0.9
8.73	0.68	0.49	0.89
8.93	0.67	0.49	0.89
9.14	0.68	0.49	0.89
9.35	0.69	0.5	0.9
9.57	0.7	0.51	0.92
9.8	0.72	0.52	0.95
10.02	0.75	0.53	0.99
10.26	0.77	0.54	1.03
10.5	0.79	0.55	1.07
10.74	0.81	0.55	1.1
10.99	0.82	0.55	1.12
11.25	0.82	0.55	1.13
11.51	0.81	0.54	1.12
11.78	0.79	0.53	1.1
12.05	0.77	0.52	1.07
12.33	0.75	0.5	1.04
12.62	0.73	0.49	1.01
12.91	0.71	0.47	0.98
13.21	0.69	0.46	0.96
13.52	0.68	0.45	0.94
13.84	0.67	0.45	0.93
14.16	0.66	0.44	0.92
14.49	0.66	0.45	0.91
14.83	0.66	0.45	0.91
15.17	0.67	0.46	0.91
15.52	0.68	0.47	0.93
15.89	0.7	0.48	0.96
16.26	0.73	0.49	0.99
16.64	0.75	0.51	1.04
17.02	0.79	0.53	1.09
17.42	0.82	0.55	1.14
17.83	0.86	0.58	1.19
18.24	0.9	0.6	1.24
18.67	0.93	0.63	1.28
19.1	0.96	0.65	1.32
19.54	0.98	0.66	1.34
20	0.99	0.68	1.34
20.47	0.99	0.69	1.34
20.94	0.99	0.7	1.33
21.43	0.99	0.7	1.32
21.93	0.99	0.7	1.31
22.44	0.98	0.7	1.31
22.96	0.98	0.7	1.31
23.5	0.98	0.69	1.32
24.05	0.98	0.68	1.32
24.61	0.98	0.67	1.32
25.18	0.96	0.66	1.32
25.76	0.95	0.65	1.3
26.37	0.93	0.63	1.29
26.98	0.92	0.61	1.27
27.61	0.9	0.6	1.25
28.25	0.88	0.58	1.24
28.91	0.87	0.56	1.22
29.58	0.85	0.55	1.2
30.27	0.84	0.54	1.19
30.98	0.83	0.53	1.17
31.7	0.82	0.53	1.16
32.44	0.82	0.53	1.16
33.19	0.82	0.53	1.17
33.96	0.83	0.54	1.18
34.76	0.84	0.54	1.2
35.57	0.86	0.56	1.22
36.39	0.89	0.57	1.26
37.24	0.92	0.59	1.3
38.11	0.95	0.62	1.35
39	1	0.65	1.41
39.91	1.05	0.69	1.48
40.83	1.11	0.73	1.56
41.79	1.18	0.78	1.65
42.76	1.26	0.84	1.75
43.76	1.33	0.89	1.85
44.77	1.41	0.94	1.94
45.82	1.47	0.99	2.02
46.88	1.52	1.03	2.09
47.98	1.55	1.05	2.13
49.09	1.57	1.07	2.16
50.24	1.58	1.07	2.16
51.41	1.57	1.07	2.15
52.61	1.55	1.05	2.12
53.83	1.52	1.03	2.08
55.08	1.48	1	2.04
56.37	1.46	0.98	2.01
57.68	1.44	0.96	1.99
59.02	1.42	0.94	1.98
