# Supplementary material for: Millennial-scale climate variability over land overprinted by ocean temperature fluctuations
Source: Nat Geosci. Author manuscript; Available in PMC 2023 Apr 30. (PMC7614181; doi:10.1038/s41561-022-01056-4)
Supplement: Source Data File Figure 3 [file EMS154709-supplement-Source_Data_File_Figure_3.zip › InstrumentalSpectra_Bin8_TJJA_Fig3a.csv]

Scales	PSD	lowerPSD	upperPSD
2	0.95	0.74	1.17
2.05	0.93	0.74	1.13
2.09	0.92	0.75	1.1
2.14	0.92	0.77	1.08
2.19	0.93	0.79	1.07
2.24	0.94	0.81	1.08
2.3	0.97	0.84	1.1
2.35	0.99	0.85	1.13
2.4	1	0.85	1.16
2.46	1	0.84	1.18
2.52	0.99	0.82	1.17
2.58	0.97	0.8	1.14
2.64	0.93	0.78	1.1
2.7	0.9	0.75	1.06
2.76	0.86	0.71	1.01
2.83	0.82	0.68	0.97
2.89	0.79	0.65	0.93
2.96	0.77	0.63	0.91
3.03	0.76	0.63	0.91
3.1	0.78	0.65	0.92
3.17	0.81	0.68	0.96
3.24	0.86	0.72	1.01
3.32	0.92	0.77	1.08
3.4	0.98	0.81	1.16
3.48	1.03	0.84	1.23
3.56	1.06	0.85	1.29
3.64	1.07	0.85	1.31
3.72	1.07	0.84	1.31
3.81	1.04	0.82	1.28
3.9	1	0.79	1.24
3.99	0.95	0.75	1.18
4.08	0.9	0.71	1.11
4.18	0.85	0.67	1.04
4.28	0.81	0.65	0.98
4.38	0.77	0.63	0.94
4.48	0.75	0.61	0.91
4.58	0.73	0.59	0.89
4.69	0.73	0.58	0.89
4.8	0.73	0.57	0.9
4.91	0.75	0.58	0.93
5.02	0.79	0.61	0.99
5.14	0.85	0.66	1.07
5.26	0.93	0.71	1.16
5.38	1.01	0.77	1.27
5.51	1.09	0.83	1.38
5.64	1.16	0.87	1.48
5.77	1.21	0.9	1.56
5.9	1.24	0.91	1.62
6.04	1.27	0.92	1.66
6.18	1.29	0.93	1.69
6.32	1.31	0.95	1.72
6.47	1.34	0.97	1.76
6.62	1.38	1	1.82
6.78	1.42	1.02	1.87
6.93	1.44	1.04	1.9
7.1	1.45	1.05	1.9
7.26	1.43	1.05	1.87
7.43	1.4	1.03	1.82
7.6	1.36	1.01	1.76
7.78	1.31	0.97	1.69
7.96	1.26	0.93	1.63
8.15	1.22	0.9	1.58
8.34	1.18	0.86	1.53
8.53	1.14	0.83	1.5
8.73	1.11	0.8	1.47
8.93	1.09	0.78	1.45
9.14	1.08	0.77	1.43
9.35	1.07	0.77	1.41
9.57	1.07	0.77	1.41
9.8	1.08	0.79	1.41
10.02	1.09	0.8	1.42
10.26	1.11	0.82	1.45
10.5	1.14	0.83	1.48
10.74	1.17	0.84	1.53
10.99	1.19	0.85	1.59
11.25	1.22	0.85	1.64
11.51	1.24	0.86	1.68
11.78	1.25	0.86	1.71
12.05	1.25	0.85	1.71
12.33	1.24	0.84	1.7
12.62	1.22	0.83	1.67
12.91	1.2	0.81	1.64
13.21	1.17	0.8	1.61
13.52	1.15	0.78	1.58
13.84	1.13	0.76	1.56
14.16	1.11	0.75	1.53
14.49	1.09	0.73	1.5
14.83	1.06	0.71	1.47
15.17	1.04	0.7	1.45
15.52	1.03	0.69	1.43
15.89	1.03	0.69	1.42
16.26	1.04	0.7	1.44
16.64	1.08	0.73	1.48
17.02	1.12	0.76	1.54
17.42	1.18	0.8	1.62
17.83	1.24	0.84	1.7
18.24	1.29	0.87	1.78
18.67	1.34	0.9	1.85
19.1	1.37	0.92	1.89
19.54	1.38	0.92	1.91
20	1.37	0.92	1.9
20.47	1.36	0.91	1.88
20.94	1.33	0.89	1.85
21.43	1.31	0.87	1.83
21.93	1.29	0.85	1.81
22.44	1.28	0.84	1.8
22.96	1.27	0.82	1.79
23.5	1.26	0.81	1.78
24.05	1.24	0.79	1.77
24.61	1.22	0.78	1.74
25.18	1.19	0.76	1.7
25.76	1.15	0.73	1.65
26.37	1.11	0.7	1.59
26.98	1.07	0.67	1.54
27.61	1.02	0.64	1.48
28.25	0.98	0.62	1.42
28.91	0.95	0.6	1.37
29.58	0.92	0.58	1.32
30.27	0.9	0.57	1.29
30.98	0.88	0.56	1.27
31.7	0.88	0.55	1.26
32.44	0.88	0.56	1.26
33.19	0.89	0.56	1.28
33.96	0.91	0.58	1.3
34.76	0.93	0.59	1.32
35.57	0.95	0.61	1.36
36.39	0.98	0.63	1.39
37.24	1	0.65	1.42
38.11	1.03	0.67	1.45
39	1.05	0.69	1.47
39.91	1.07	0.71	1.51
40.83	1.1	0.72	1.54
41.79	1.13	0.74	1.58
42.76	1.16	0.76	1.63
43.76	1.2	0.79	1.67
44.77	1.23	0.81	1.72
45.82	1.27	0.84	1.76
46.88	1.3	0.86	1.81
47.98	1.33	0.88	1.84
49.09	1.35	0.9	1.87
50.24	1.37	0.91	1.9
51.41	1.38	0.92	1.91
52.61	1.38	0.92	1.92
53.83	1.38	0.91	1.92
55.08	1.37	0.9	1.92
56.37	1.36	0.88	1.92
57.68	1.35	0.87	1.92
59.02	1.34	0.85	1.92
