# Supplementary material for: Millennial-scale climate variability over land overprinted by ocean temperature fluctuations
Source: Nat Geosci. Author manuscript; Available in PMC 2023 Apr 30. (PMC7614181; doi:10.1038/s41561-022-01056-4)
Supplement: Source Data File Figure 3 [file EMS154709-supplement-Source_Data_File_Figure_3.zip › ReconstructionSpectra_Bin1_TJJA_Fig3a.csv]

Scales	PSD	lowerPSD	upperPSD
101.65	2.03	1.54	2.57
104.02	2.18	1.65	2.78
106.44	2.44	1.84	3.11
108.92	2.79	2.1	3.55
111.46	3.2	2.41	4.09
114.06	3.64	2.73	4.65
116.71	4.06	3.04	5.2
119.43	4.44	3.32	5.69
122.21	4.77	3.56	6.12
125.06	5.06	3.77	6.51
127.97	5.35	3.98	6.89
130.95	5.67	4.2	7.32
134.01	6.05	4.47	7.82
137.13	6.54	4.82	8.48
140.32	7.2	5.29	9.36
143.59	8.07	5.91	10.51
146.93	9.18	6.71	11.98
150.36	10.52	7.66	13.75
153.86	12.01	8.72	15.73
157.44	13.54	9.8	17.76
161.11	14.97	10.81	19.68
164.86	16.21	11.68	21.35
168.7	17.24	12.39	22.75
172.63	18.13	13	23.96
176.65	18.97	13.57	25.12
180.77	19.87	14.17	26.36
184.98	20.9	14.86	27.78
189.29	22.1	15.67	29.43
193.7	23.47	16.59	31.33
198.21	25.01	17.62	33.47
202.82	26.72	18.75	35.84
207.55	28.58	19.99	38.43
212.38	30.59	21.32	41.23
217.33	32.71	22.72	44.18
222.39	34.87	24.15	47.21
227.57	37	25.54	50.19
232.87	38.98	26.84	52.98
238.3	40.73	27.97	55.45
243.85	42.19	28.9	57.54
249.53	43.37	29.65	59.23
255.34	44.31	30.23	60.6
261.29	45.09	30.7	61.74
267.38	45.76	31.11	62.73
273.6	46.38	31.48	63.65
279.98	46.99	31.85	64.53
286.5	47.6	32.22	65.44
293.17	48.29	32.64	66.45
300	49.14	33.15	67.71
306.99	50.3	33.85	69.42
314.14	51.94	34.86	71.8
321.46	54.2	36.27	75.08
328.94	57.17	38.13	79.37
336.61	60.79	40.41	84.57
344.45	64.79	42.93	90.33
352.47	68.8	45.45	96.11
360.68	72.4	47.69	101.31
369.08	75.22	49.44	105.44
377.68	77.11	50.57	108.24
386.47	78.07	51.09	109.72
395.48	78.24	51.11	110.1
404.69	77.89	50.78	109.73
414.12	77.28	50.28	109.01
423.76	76.66	49.78	108.27
433.63	76.22	49.4	107.79
443.73	76.06	49.2	107.71
454.07	76.21	49.2	108.06
464.64	76.67	49.39	108.84
475.47	77.42	49.78	110.05
486.54	78.53	50.4	111.76
497.88	80.07	51.28	114.09
509.47	82.11	52.49	117.13
521.34	84.68	54.03	120.95
533.48	87.76	55.89	125.5
545.91	91.24	58	130.63
558.63	94.97	60.26	136.11
571.64	98.76	62.56	141.69
584.95	102.42	64.77	147.11
598.58	105.81	66.8	152.13
612.52	108.8	68.58	156.58
626.79	111.3	70.05	160.33
641.39	113.29	71.2	163.36
656.33	114.81	72.04	165.69
671.62	115.91	72.64	167.42
687.26	116.73	73.07	168.72
703.27	117.39	73.41	169.78
719.65	118.03	73.75	170.79
736.41	118.77	74.17	171.92
753.57	119.69	74.71	173.31
771.12	120.84	75.4	175
789.08	122.21	76.24	177.01
807.46	123.81	77.22	179.34
826.27	125.63	78.35	182
845.51	127.68	79.62	185
865.21	129.97	81.04	188.33
885.36	132.46	82.57	191.94
905.99	135.04	84.17	195.7
927.09	137.61	85.76	199.44
948.68	140.06	87.27	203
970.78	142.28	88.65	206.25
993.39	144.23	89.85	209.09
1016.53	145.85	90.85	211.45
1040.21	147.11	91.63	213.28
1064.44	148.01	92.2	214.59
1089.23	148.64	92.6	215.49
1114.61	149.17	92.94	216.23
1140.57	149.88	93.39	217.24
1167.14	151.09	94.15	218.99
1194.32	153.09	95.39	221.91
1222.14	156.04	97.21	226.21
1250.61	159.9	99.59	231.85
1279.74	164.48	102.41	238.54
1309.55	169.5	105.5	245.85
1340.05	174.67	108.71	253.38
1371.26	179.81	111.9	260.83
1403.21	184.8	115.03	268.05
1435.89	189.61	118.05	274.98
1469.34	194.23	120.98	281.61
1503.56	198.65	123.79	287.93
1538.58	202.85	126.47	293.94
1574.42	206.88	129.03	299.7
1611.1	210.82	131.54	305.34
1648.62	214.82	134.07	311.07
1687.02	219.07	136.75	317.2
1726.32	223.8	139.71	324.01
1766.53	229.15	143.07	331.75
1807.68	235.23	146.88	340.52
1849.79	241.99	151.12	350.27
1892.87	249.31	155.73	360.83
1936.96	257.05	160.61	371.97
1982.08	265.04	165.64	383.47
2028.25	273.15	170.75	395.14
2075.49	281.27	175.86	406.85
2123.84	289.34	180.91	418.51
2173.31	297.31	185.89	430.05
2223.93	305.2	190.79	441.51
2275.73	313.12	195.69	453.02
2328.74	321.27	200.74	464.88
2382.98	329.93	206.11	477.49
2438.49	339.41	212	491.24
2495.29	349.91	218.56	506.44
2553.41	361.49	225.82	523.15
2612.89	373.97	233.67	541.13
2673.75	386.93	241.85	559.78
2736.03	399.66	249.89	578.09
2799.76	411.22	257.18	594.7
2864.98	420.42	262.96	607.97
2931.71	426.07	266.47	616.18
