# Supplementary material for: Millennial-scale climate variability over land overprinted by ocean temperature fluctuations
Source: Nat Geosci. Author manuscript; Available in PMC 2023 Apr 30. (PMC7614181; doi:10.1038/s41561-022-01056-4)
Supplement: Source Data File Figure 3 [file EMS154709-supplement-Source_Data_File_Figure_3.zip › ReconstructionSpectra_Bin2_TJJA_Fig3a.csv]

Scales	PSD	lowerPSD	upperPSD
101.65	12.82	9.86	16.1
104.02	13.92	10.68	17.51
106.44	15.09	11.55	19.03
108.92	16.26	12.41	20.54
111.46	17.34	13.19	21.96
114.06	18.28	13.86	23.2
116.71	19.03	14.38	24.21
119.43	19.59	14.76	24.99
122.21	19.99	15.01	25.56
125.06	20.27	15.17	25.97
127.97	20.48	15.29	26.3
130.95	20.67	15.39	26.6
134.01	20.84	15.47	26.87
137.13	20.98	15.54	27.11
140.32	21.06	15.55	27.25
143.59	21.04	15.5	27.27
146.93	20.91	15.37	27.16
150.36	20.71	15.19	26.93
153.86	20.46	14.98	26.66
157.44	20.24	14.78	26.4
161.11	20.08	14.63	26.24
164.86	20.03	14.57	26.22
168.7	20.13	14.6	26.38
172.63	20.39	14.76	26.77
176.65	20.85	15.06	27.42
180.77	21.53	15.51	28.36
184.98	22.43	16.11	29.6
189.29	23.55	16.87	31.14
193.7	24.84	17.74	32.93
198.21	26.24	18.68	34.86
202.82	27.64	19.61	36.8
207.55	28.95	20.48	38.62
212.38	30.12	21.24	40.26
217.33	31.12	21.9	41.67
222.39	32	22.46	42.92
227.57	32.81	22.98	44.08
232.87	33.62	23.5	45.23
238.3	34.47	24.04	46.43
243.85	35.35	24.6	47.7
249.53	36.24	25.16	48.98
255.34	37.07	25.66	50.2
261.29	37.77	26.06	51.25
267.38	38.26	26.31	52.04
273.6	38.53	26.41	52.53
279.98	38.6	26.37	52.74
286.5	38.52	26.23	52.75
293.17	38.38	26.05	52.66
300	38.23	25.88	52.55
306.99	38.14	25.76	52.5
314.14	38.12	25.69	52.55
321.46	38.2	25.69	52.73
328.94	38.41	25.78	53.09
336.61	38.79	25.99	53.68
344.45	39.37	26.32	54.56
352.47	40.17	26.8	55.75
360.68	41.18	27.4	57.25
369.08	42.37	28.12	59.01
377.68	43.7	28.91	60.98
386.47	45.13	29.76	63.11
395.48	46.67	30.68	65.4
404.69	48.32	31.66	67.87
414.12	50.13	32.74	70.55
423.76	52.11	33.93	73.47
433.63	54.25	35.23	76.62
443.73	56.51	36.6	79.94
454.07	58.81	38.01	83.32
464.64	61.09	39.4	86.65
475.47	63.25	40.72	89.81
486.54	65.24	41.94	92.74
497.88	67.03	43.03	95.37
509.47	68.61	43.98	97.71
521.34	69.97	44.79	99.74
533.48	71.12	45.45	101.47
545.91	72.05	45.98	102.9
558.63	72.77	46.36	104.04
571.64	73.28	46.6	104.87
584.95	73.56	46.7	105.39
598.58	73.63	46.66	105.61
612.52	73.51	46.5	105.55
626.79	73.24	46.25	105.28
641.39	72.9	45.97	104.89
656.33	72.58	45.7	104.53
671.62	72.39	45.53	104.34
687.26	72.41	45.48	104.44
703.27	72.67	45.59	104.89
719.65	73.19	45.87	105.71
736.41	73.93	46.28	106.85
753.57	74.85	46.8	108.27
771.12	75.9	47.4	109.87
789.08	77.05	48.05	111.61
807.46	78.28	48.77	113.48
826.27	79.61	49.54	115.47
845.51	81.06	50.4	117.65
865.21	82.68	51.38	120.06
885.36	84.49	52.47	122.72
905.99	86.45	53.66	125.61
927.09	88.54	54.93	128.67
948.68	90.67	56.24	131.79
970.78	92.8	57.54	134.92
993.39	94.92	58.83	138.03
1016.53	97.07	60.14	141.2
1040.21	99.37	61.54	144.58
1064.44	101.93	63.1	148.35
1089.23	104.9	64.91	152.7
1114.61	108.33	67.01	157.73
1140.57	112.2	69.38	163.4
1167.14	116.37	71.94	169.51
1194.32	120.64	74.55	175.76
1222.14	124.79	77.09	181.83
1250.61	128.65	79.46	187.5
1279.74	132.17	81.6	192.66
1309.55	135.35	83.53	197.35
1340.05	138.29	85.31	201.67
1371.26	141.08	87.01	205.77
1403.21	143.8	88.67	209.77
1435.89	146.51	90.34	213.74
1469.34	149.21	92.01	217.67
1503.56	151.89	93.67	221.55
1538.58	154.48	95.3	225.29
1574.42	156.95	96.87	228.83
1611.1	159.29	98.37	232.15
1648.62	161.54	99.83	235.34
1687.02	163.83	101.32	238.55
1726.32	166.29	102.94	242.01
1766.53	169.07	104.76	245.91
1807.68	172.25	106.84	250.36
1849.79	175.82	109.19	255.37
1892.87	179.73	111.77	260.83
1936.96	183.88	114.52	266.61
1982.08	188.16	117.38	272.55
2028.25	192.53	120.3	278.6
2075.49	197	123.31	284.75
2123.84	201.61	126.42	291.1
2173.31	206.49	129.71	297.8
2223.93	211.72	133.25	305
2275.73	217.4	137.08	312.82
2328.74	223.54	141.23	321.26
2382.98	230.1	145.67	330.27
2438.49	236.98	150.34	339.69
2495.29	244.06	155.17	349.36
2553.41	251.22	160.07	359.11
2612.89	258.37	164.97	368.86
2673.75	265.51	169.86	378.58
2736.03	272.65	174.72	388.35
2799.76	279.89	179.6	398.33
2864.98	287.39	184.57	408.78
2931.71	295.4	189.78	420.08
