# Supplementary material for: Millennial-scale climate variability over land overprinted by ocean temperature fluctuations
Source: Nat Geosci. Author manuscript; Available in PMC 2023 Apr 30. (PMC7614181; doi:10.1038/s41561-022-01056-4)
Supplement: Source Data File Figure 3 [file EMS154709-supplement-Source_Data_File_Figure_3.zip › ReconstructionSpectra_Bin3_TJJA_Fig3a.csv]

Scales	PSD	lowerPSD	upperPSD
101.65	7.05	5.39	8.9
104.02	7.08	5.4	8.96
106.44	7.15	5.43	9.06
108.92	7.25	5.5	9.21
111.46	7.39	5.59	9.4
114.06	7.56	5.71	9.62
116.71	7.75	5.85	9.87
119.43	7.94	5.98	10.12
122.21	8.11	6.11	10.35
125.06	8.26	6.21	10.55
127.97	8.39	6.3	10.72
130.95	8.49	6.37	10.87
134.01	8.59	6.43	11.01
137.13	8.69	6.49	11.16
140.32	8.82	6.57	11.34
143.59	8.97	6.67	11.54
146.93	9.13	6.78	11.77
150.36	9.3	6.88	12.01
153.86	9.46	6.99	12.24
157.44	9.6	7.08	12.45
161.11	9.72	7.14	12.63
164.86	9.82	7.19	12.77
168.7	9.89	7.23	12.89
172.63	9.96	7.26	13.01
176.65	10.04	7.3	13.15
180.77	10.15	7.35	13.31
184.98	10.28	7.43	13.51
189.29	10.43	7.52	13.74
193.7	10.6	7.61	13.99
198.21	10.77	7.71	14.24
202.82	10.92	7.8	14.47
207.55	11.07	7.88	14.7
212.38	11.24	7.98	14.96
217.33	11.48	8.13	15.31
222.39	11.83	8.35	15.8
227.57	12.32	8.68	16.5
232.87	12.98	9.11	17.41
238.3	13.79	9.66	18.53
243.85	14.73	10.29	19.83
249.53	15.77	10.99	21.27
255.34	16.87	11.72	22.79
261.29	17.99	12.47	24.34
267.38	19.12	13.22	25.91
273.6	20.26	13.97	27.51
279.98	21.43	14.74	29.14
286.5	22.65	15.54	30.85
293.17	23.96	16.4	32.7
300	25.39	17.32	34.71
306.99	26.96	18.34	36.93
314.14	28.68	19.45	39.37
321.46	30.53	20.65	41.99
328.94	32.47	21.89	44.75
336.61	34.44	23.15	47.58
344.45	36.38	24.37	50.36
352.47	38.2	25.5	53
360.68	39.86	26.52	55.43
369.08	41.34	27.41	57.61
377.68	42.64	28.17	59.57
386.47	43.83	28.86	61.37
395.48	44.99	29.52	63.12
404.69	46.18	30.21	64.92
414.12	47.48	30.98	66.87
423.76	48.91	31.83	68.98
433.63	50.44	32.76	71.23
443.73	52.02	33.73	73.56
454.07	53.6	34.69	75.87
464.64	55.11	35.61	78.09
475.47	56.52	36.46	80.16
486.54	57.79	37.22	82.05
497.88	58.92	37.88	83.75
509.47	59.93	38.47	85.28
521.34	60.88	39.01	86.72
533.48	61.85	39.58	88.19
545.91	62.96	40.24	89.83
558.63	64.29	41.04	91.79
571.64	65.86	42.01	94.1
584.95	67.63	43.1	96.68
598.58	69.48	44.23	99.37
612.52	71.25	45.33	101.97
626.79	72.86	46.3	104.32
641.39	74.23	47.14	106.35
656.33	75.38	47.82	108.05
671.62	76.31	48.36	109.44
687.26	77.03	48.78	110.55
703.27	77.53	49.05	111.32
719.65	77.77	49.16	111.74
736.41	77.78	49.12	111.8
753.57	77.63	48.98	111.65
771.12	77.49	48.86	111.51
789.08	77.56	48.86	111.67
807.46	77.98	49.08	112.34
826.27	78.81	49.55	113.6
845.51	80.02	50.26	115.41
865.21	81.53	51.17	117.65
885.36	83.26	52.21	120.21
905.99	85.15	53.36	123
927.09	87.22	54.62	126.03
948.68	89.49	56.01	129.35
970.78	92	57.57	133.01
993.39	94.8	59.3	137.09
1016.53	97.92	61.24	141.62
1040.21	101.35	63.36	146.6
1064.44	105.04	65.65	151.96
1089.23	108.93	68.06	157.63
1114.61	112.94	70.53	163.49
1140.57	116.98	73.02	169.39
1167.14	120.97	75.46	175.22
1194.32	124.84	77.83	180.9
1222.14	128.58	80.12	186.37
1250.61	132.21	82.35	191.68
1279.74	135.81	84.57	196.94
1309.55	139.53	86.87	202.35
1340.05	143.52	89.35	208.14
1371.26	147.95	92.11	214.56
1403.21	152.94	95.23	221.78
1435.89	158.56	98.75	229.91
1469.34	164.78	102.64	238.9
1503.56	171.46	106.82	248.56
1538.58	178.38	111.15	258.55
1574.42	185.24	115.43	268.48
1611.1	191.75	119.5	277.92
1648.62	197.68	123.19	286.5
1687.02	202.84	126.42	293.98
1726.32	207.17	129.13	300.23
1766.53	210.67	131.34	305.27
1807.68	213.41	133.08	309.17
1849.79	215.51	134.46	312.15
1892.87	217.18	135.57	314.46
1936.96	218.64	136.56	316.46
1982.08	220.13	137.57	318.48
2028.25	221.83	138.74	320.81
2075.49	223.86	140.11	323.6
2123.84	226.21	141.7	326.81
2173.31	228.73	143.41	330.26
2223.93	231.22	145.13	333.65
2275.73	233.49	146.73	336.65
2328.74	235.34	148.1	339.04
2382.98	236.72	149.18	340.71
2438.49	237.66	150.01	341.74
2495.29	238.34	150.68	342.38
2553.41	239.01	151.34	343.01
2612.89	239.95	152.16	344.04
2673.75	241.4	153.28	345.85
2736.03	243.56	154.81	348.71
2799.76	246.55	156.83	352.82
2864.98	250.47	159.4	358.33
2931.71	255.44	162.57	365.41
