# Supplementary material for: Millennial-scale climate variability over land overprinted by ocean temperature fluctuations
Source: Nat Geosci. Author manuscript; Available in PMC 2023 Apr 30. (PMC7614181; doi:10.1038/s41561-022-01056-4)
Supplement: Source Data File Figure 3 [file EMS154709-supplement-Source_Data_File_Figure_3.zip › ReconstructionSpectra_Bin4_TJJA_Fig3a.csv]

Scales	PSD	lowerPSD	upperPSD
101.65	5.17	3.94	6.53
104.02	5.53	4.21	7
106.44	5.85	4.45	7.42
108.92	6.15	4.66	7.81
111.46	6.41	4.84	8.16
114.06	6.66	5.02	8.49
116.71	6.91	5.19	8.83
119.43	7.17	5.38	9.18
122.21	7.46	5.57	9.57
125.06	7.78	5.8	10
127.97	8.13	6.04	10.48
130.95	8.52	6.31	11
134.01	8.94	6.6	11.57
137.13	9.39	6.91	12.17
140.32	9.85	7.24	12.8
143.59	10.33	7.57	13.44
146.93	10.81	7.9	14.09
150.36	11.29	8.24	14.74
153.86	11.78	8.58	15.41
157.44	12.29	8.93	16.09
161.11	12.82	9.3	16.82
164.86	13.4	9.69	17.6
168.7	14.03	10.12	18.45
172.63	14.69	10.57	19.36
176.65	15.37	11.04	20.3
180.77	16.04	11.48	21.22
184.98	16.63	11.86	22.06
189.29	17.09	12.15	22.71
193.7	17.34	12.29	23.1
198.21	17.33	12.24	23.15
202.82	17.04	11.99	22.81
207.55	16.48	11.56	22.12
212.38	15.72	10.98	21.14
217.33	14.84	10.34	20
222.39	13.94	9.68	18.83
227.57	13.09	9.06	17.73
232.87	12.35	8.52	16.76
238.3	11.71	8.05	15.93
243.85	11.18	7.66	15.25
249.53	10.75	7.34	14.7
255.34	10.41	7.08	14.26
261.29	10.15	6.88	13.94
267.38	9.99	6.75	13.74
273.6	9.92	6.69	13.69
279.98	9.97	6.7	13.78
286.5	10.13	6.79	14.02
293.17	10.39	6.94	14.4
300	10.74	7.16	14.92
306.99	11.17	7.42	15.54
314.14	11.65	7.72	16.24
321.46	12.16	8.04	16.98
328.94	12.67	8.35	17.72
336.61	13.15	8.65	18.42
344.45	13.58	8.91	19.05
352.47	13.94	9.13	19.58
360.68	14.24	9.3	20.04
369.08	14.49	9.45	20.42
377.68	14.71	9.57	20.75
386.47	14.91	9.67	21.06
395.48	15.09	9.77	21.36
404.69	15.27	9.86	21.64
414.12	15.43	9.94	21.9
423.76	15.57	10	22.13
433.63	15.69	10.06	22.34
443.73	15.81	10.11	22.54
454.07	15.95	10.17	22.79
464.64	16.16	10.28	23.13
475.47	16.48	10.46	23.61
486.54	16.93	10.72	24.29
497.88	17.52	11.07	25.17
509.47	18.23	11.5	26.23
521.34	19.06	12	27.44
533.48	19.98	12.57	28.8
545.91	21.01	13.2	30.3
558.63	22.16	13.9	31.99
571.64	23.46	14.69	33.89
584.95	24.91	15.58	36.02
598.58	26.51	16.56	38.36
612.52	28.21	17.6	40.87
626.79	29.99	18.68	43.49
641.39	31.82	19.78	46.19
656.33	33.67	20.9	48.92
671.62	35.56	22.04	51.72
687.26	37.51	23.21	54.6
703.27	39.52	24.42	57.59
719.65	41.62	25.67	60.7
736.41	43.77	26.96	63.89
753.57	45.95	28.26	67.14
771.12	48.15	29.57	70.4
789.08	50.34	30.88	73.67
807.46	52.55	32.2	76.96
826.27	54.81	33.54	80.32
845.51	57.11	34.92	83.74
865.21	59.45	36.31	87.23
885.36	61.79	37.71	90.7
905.99	64.08	39.08	94.11
927.09	66.32	40.41	97.43
948.68	68.51	41.73	100.69
970.78	70.73	43.07	103.97
993.39	73.04	44.46	107.38
1016.53	75.51	45.97	111.02
1040.21	78.2	47.6	114.97
1064.44	81.14	49.4	119.28
1089.23	84.34	51.36	123.97
1114.61	87.81	53.48	129.06
1140.57	91.54	55.76	134.53
1167.14	95.5	58.18	140.34
1194.32	99.62	60.7	146.39
1222.14	103.83	63.27	152.57
1250.61	108.04	65.84	158.74
1279.74	112.16	68.36	164.78
1309.55	116.13	70.79	170.58
1340.05	119.89	73.11	176.08
1371.26	123.44	75.3	181.26
1403.21	126.78	77.37	186.12
1435.89	129.96	79.35	190.71
1469.34	133.04	81.28	195.17
1503.56	136.15	83.23	199.65
1538.58	139.4	85.28	204.34
1574.42	142.93	87.51	209.42
1611.1	146.83	89.96	215.02
1648.62	151.14	92.68	221.22
1687.02	155.86	95.66	228.02
1726.32	160.97	98.89	235.36
1766.53	166.36	102.29	243.1
1807.68	171.9	105.81	251.05
1849.79	177.46	109.34	259.01
1892.87	182.89	112.79	266.77
1936.96	188.11	116.13	274.21
1982.08	193.1	119.33	281.33
2028.25	197.95	122.44	288.22
2075.49	202.77	125.54	295.08
2123.84	207.72	128.72	302.1
2173.31	212.89	132.06	309.42
2223.93	218.34	135.6	317.12
2275.73	224.06	139.35	325.16
2328.74	230	143.28	333.44
2382.98	236.07	147.33	341.84
2438.49	242.2	151.47	350.28
2495.29	248.36	155.65	358.72
2553.41	254.54	159.86	367.15
2612.89	260.69	164.05	375.57
2673.75	266.76	168.17	383.89
2736.03	272.63	172.12	391.97
2799.76	278.1	175.77	399.55
2864.98	282.97	178.98	406.38
2931.71	287.08	181.62	412.23
