# Supplementary material for: Millennial-scale climate variability over land overprinted by ocean temperature fluctuations
Source: Nat Geosci. Author manuscript; Available in PMC 2023 Apr 30. (PMC7614181; doi:10.1038/s41561-022-01056-4)
Supplement: Source Data File Figure 3 [file EMS154709-supplement-Source_Data_File_Figure_3.zip › ReconstructionSpectra_Bin5_TJJA_Fig3a.csv]

Scales	PSD	lowerPSD	upperPSD
101.65	8.43	6.4	10.7
104.02	8.68	6.57	11.03
106.44	8.93	6.75	11.36
108.92	9.18	6.92	11.7
111.46	9.43	7.09	12.03
114.06	9.68	7.27	12.37
116.71	9.94	7.45	12.72
119.43	10.21	7.63	13.09
122.21	10.49	7.82	13.47
125.06	10.76	8.01	13.85
127.97	11.01	8.17	14.2
130.95	11.23	8.31	14.51
134.01	11.41	8.41	14.77
137.13	11.53	8.48	14.97
140.32	11.63	8.53	15.13
143.59	11.71	8.56	15.27
146.93	11.81	8.61	15.43
150.36	11.94	8.69	15.63
153.86	12.13	8.8	15.89
157.44	12.37	8.96	16.24
161.11	12.67	9.15	16.65
164.86	12.99	9.36	17.1
168.7	13.31	9.57	17.56
172.63	13.62	9.77	18
176.65	13.89	9.93	18.38
180.77	14.11	10.06	18.72
184.98	14.32	10.18	19.03
189.29	14.53	10.3	19.36
193.7	14.8	10.45	19.76
198.21	15.15	10.67	20.28
202.82	15.62	10.97	20.95
207.55	16.2	11.34	21.77
212.38	16.88	11.78	22.74
217.33	17.63	12.26	23.79
222.39	18.39	12.75	24.86
227.57	19.11	13.21	25.89
232.87	19.75	13.61	26.81
238.3	20.27	13.94	27.58
243.85	20.67	14.17	28.17
249.53	20.94	14.32	28.59
255.34	21.11	14.4	28.88
261.29	21.21	14.43	29.06
267.38	21.28	14.44	29.2
273.6	21.34	14.44	29.33
279.98	21.43	14.47	29.51
286.5	21.57	14.53	29.76
293.17	21.81	14.64	30.14
300	22.16	14.83	30.68
306.99	22.63	15.11	31.4
314.14	23.24	15.47	32.3
321.46	23.96	15.9	33.36
328.94	24.77	16.4	34.56
336.61	25.64	16.92	35.83
344.45	26.5	17.45	37.1
352.47	27.32	17.95	38.31
360.68	28.06	18.39	39.39
369.08	28.68	18.76	40.33
377.68	29.2	19.06	41.1
386.47	29.62	19.29	41.75
395.48	29.99	19.5	42.34
404.69	30.36	19.69	42.92
414.12	30.76	19.91	43.55
423.76	31.22	20.16	44.26
433.63	31.75	20.44	45.08
443.73	32.34	20.77	45.99
454.07	32.97	21.13	46.97
464.64	33.65	21.5	48.01
475.47	34.34	21.89	49.08
486.54	35.05	22.29	50.17
497.88	35.77	22.7	51.27
509.47	36.5	23.12	52.38
521.34	37.25	23.55	53.52
533.48	38.03	24.01	54.69
545.91	38.87	24.5	55.95
558.63	39.8	25.04	57.34
571.64	40.86	25.68	58.93
584.95	42.11	26.42	60.78
598.58	43.56	27.3	62.92
612.52	45.21	28.29	65.36
626.79	47.02	29.38	68.04
641.39	48.95	30.54	70.89
656.33	50.94	31.74	73.84
671.62	52.95	32.94	76.83
687.26	54.96	34.14	79.83
703.27	56.99	35.34	82.85
719.65	59.04	36.56	85.9
736.41	61.13	37.8	89.02
753.57	63.28	39.09	92.22
771.12	65.48	40.41	95.47
789.08	67.71	41.76	98.75
807.46	69.94	43.12	102.04
826.27	72.17	44.48	105.31
845.51	74.36	45.82	108.52
865.21	76.5	47.14	111.66
885.36	78.57	48.4	114.69
905.99	80.56	49.62	117.6
927.09	82.44	50.77	120.37
948.68	84.23	51.85	123
970.78	85.93	52.88	125.52
993.39	87.59	53.87	127.96
1016.53	89.22	54.85	130.4
1040.21	90.89	55.85	132.88
1064.44	92.64	56.9	135.48
1089.23	94.51	58.02	138.25
1114.61	96.54	59.25	141.24
1140.57	98.72	60.57	144.44
1167.14	101	61.97	147.79
1194.32	103.33	63.4	151.19
1222.14	105.63	64.82	154.54
1250.61	107.84	66.2	157.75
1279.74	109.93	67.5	160.78
1309.55	111.92	68.75	163.65
1340.05	113.8	69.93	166.36
1371.26	115.58	71.05	168.94
1403.21	117.29	72.12	171.4
1435.89	118.95	73.16	173.78
1469.34	120.6	74.2	176.16
1503.56	122.32	75.29	178.64
1538.58	124.21	76.49	181.35
1574.42	126.35	77.85	184.42
1611.1	128.82	79.41	187.94
1648.62	131.62	81.2	191.95
1687.02	134.75	83.2	196.41
1726.32	138.12	85.36	201.22
1766.53	141.64	87.62	206.22
1807.68	145.18	89.9	211.25
1849.79	148.62	92.12	216.12
1892.87	151.88	94.23	220.72
1936.96	154.9	96.2	224.98
1982.08	157.71	98.04	228.92
2028.25	160.36	99.79	232.63
2075.49	162.93	101.49	236.22
2123.84	165.53	103.22	239.83
2173.31	168.25	105.03	243.59
2223.93	171.18	106.99	247.65
2275.73	174.41	109.17	252.11
2328.74	178.01	111.6	257.06
2382.98	182.02	114.31	262.56
2438.49	186.45	117.31	268.65
2495.29	191.32	120.61	275.33
2553.41	196.59	124.16	282.57
2612.89	202.19	127.94	290.28
2673.75	208	131.84	298.31
2736.03	213.85	135.75	306.42
2799.76	219.52	139.5	314.32
2864.98	224.75	142.93	321.66
2931.71	229.31	145.88	328.14
