# Supplementary material for: Millennial-scale climate variability over land overprinted by ocean temperature fluctuations
Source: Nat Geosci. Author manuscript; Available in PMC 2023 Apr 30. (PMC7614181; doi:10.1038/s41561-022-01056-4)
Supplement: Source Data File Figure 3 [file EMS154709-supplement-Source_Data_File_Figure_3.zip › ReconstructionSpectra_Bin6_TJJA_Fig3a.csv]

Scales	PSD	lowerPSD	upperPSD
101.65	2.33	1.75	2.97
104.02	2.37	1.78	3.04
106.44	2.42	1.8	3.1
108.92	2.45	1.83	3.16
111.46	2.5	1.86	3.23
114.06	2.58	1.91	3.33
116.71	2.69	1.99	3.48
119.43	2.85	2.1	3.69
122.21	3.06	2.25	3.97
125.06	3.3	2.43	4.29
127.97	3.57	2.62	4.65
130.95	3.84	2.81	5.01
134.01	4.1	3	5.35
137.13	4.35	3.17	5.68
140.32	4.58	3.33	5.99
143.59	4.79	3.48	6.29
146.93	4.99	3.61	6.56
150.36	5.18	3.74	6.81
153.86	5.35	3.85	7.05
157.44	5.49	3.94	7.25
161.11	5.61	4.01	7.42
164.86	5.7	4.07	7.56
168.7	5.77	4.1	7.66
172.63	5.82	4.13	7.74
176.65	5.86	4.14	7.81
180.77	5.9	4.16	7.88
184.98	5.95	4.18	7.96
189.29	6.02	4.22	8.07
193.7	6.11	4.27	8.21
198.21	6.22	4.34	8.38
202.82	6.36	4.42	8.58
207.55	6.5	4.51	8.79
212.38	6.66	4.61	9.02
217.33	6.83	4.71	9.27
222.39	7	4.82	9.53
227.57	7.2	4.94	9.82
232.87	7.43	5.08	10.15
238.3	7.7	5.25	10.53
243.85	8.01	5.45	10.97
249.53	8.35	5.67	11.46
255.34	8.73	5.91	12
261.29	9.14	6.17	12.59
267.38	9.58	6.46	13.21
273.6	10.05	6.75	13.88
279.98	10.54	7.07	14.58
286.5	11.07	7.4	15.34
293.17	11.64	7.76	16.15
300	12.25	8.15	17.04
306.99	12.91	8.56	17.99
314.14	13.63	9.01	19.02
321.46	14.4	9.5	20.14
328.94	15.24	10.03	21.35
336.61	16.16	10.6	22.68
344.45	17.16	11.22	24.12
352.47	18.22	11.88	25.65
360.68	19.31	12.57	27.25
369.08	20.42	13.25	28.85
377.68	21.5	13.91	30.43
386.47	22.55	14.56	31.97
395.48	23.58	15.19	33.48
404.69	24.59	15.8	34.97
414.12	25.58	16.4	36.43
423.76	26.55	16.98	37.85
433.63	27.46	17.53	39.21
443.73	28.31	18.04	40.46
454.07	29.08	18.49	41.61
464.64	29.78	18.91	42.66
475.47	30.44	19.29	43.67
486.54	31.11	19.68	44.67
497.88	31.82	20.09	45.73
509.47	32.6	20.55	46.9
521.34	33.48	21.08	48.22
533.48	34.48	21.68	49.71
545.91	35.62	22.36	51.4
558.63	36.91	23.14	53.29
571.64	38.34	24	55.41
584.95	39.92	24.96	57.75
598.58	41.64	25.99	60.29
612.52	43.48	27.1	63.01
626.79	45.39	28.24	65.86
641.39	47.33	29.4	68.75
656.33	49.23	30.53	71.58
671.62	51.02	31.58	74.25
687.26	52.64	32.54	76.68
703.27	54.06	33.37	78.81
719.65	55.27	34.08	80.63
736.41	56.29	34.68	82.17
753.57	57.17	35.19	83.48
771.12	57.97	35.67	84.68
789.08	58.78	36.16	85.88
807.46	59.68	36.7	87.2
826.27	60.73	37.34	88.74
845.51	61.96	38.1	90.54
865.21	63.36	38.96	92.6
885.36	64.9	39.9	94.86
905.99	66.51	40.88	97.22
927.09	68.14	41.87	99.62
948.68	69.74	42.85	101.98
970.78	71.3	43.79	104.27
993.39	72.81	44.71	106.5
1016.53	74.29	45.6	108.67
1040.21	75.73	46.48	110.8
1064.44	77.17	47.35	112.92
1089.23	78.62	48.22	115.06
1114.61	80.09	49.11	117.24
1140.57	81.61	50.03	119.49
1167.14	83.22	51	121.88
1194.32	84.96	52.04	124.44
1222.14	86.86	53.19	127.25
1250.61	88.96	54.46	130.35
1279.74	91.28	55.87	133.76
1309.55	93.79	57.4	137.44
1340.05	96.45	59.03	141.34
1371.26	99.21	60.73	145.37
1403.21	102	62.45	149.45
1435.89	104.8	64.19	153.52
1469.34	107.59	65.92	157.57
1503.56	110.38	67.65	161.61
1538.58	113.18	69.39	165.69
1574.42	116.02	71.16	169.81
1611.1	118.91	72.94	174.01
1648.62	121.83	74.75	178.26
1687.02	124.77	76.56	182.54
1726.32	127.69	78.38	186.8
1766.53	130.56	80.16	190.97
1807.68	133.34	81.9	194.97
1849.79	135.97	83.58	198.74
1892.87	138.47	85.19	202.29
1936.96	140.89	86.78	205.68
1982.08	143.32	88.39	209.05
2028.25	145.86	90.1	212.55
2075.49	148.61	91.96	216.32
2123.84	151.62	94.01	220.44
2173.31	154.91	96.27	224.91
2223.93	158.45	98.71	229.7
2275.73	162.19	101.32	234.72
2328.74	166.09	104.06	239.93
2382.98	170.15	106.94	245.33
2438.49	174.43	109.97	251
2495.29	179.03	113.21	257.13
2553.41	184.1	116.76	263.93
2612.89	189.77	120.69	271.59
2673.75	196.06	125	280.16
2736.03	202.88	129.63	289.5
2799.76	209.95	134.4	299.25
2864.98	216.9	139.04	308.87
2931.71	223.24	143.24	317.71
