# Supplementary material for: Millennial-scale climate variability over land overprinted by ocean temperature fluctuations
Source: Nat Geosci. Author manuscript; Available in PMC 2023 Apr 30. (PMC7614181; doi:10.1038/s41561-022-01056-4)
Supplement: Source Data File Figure 3 [file EMS154709-supplement-Source_Data_File_Figure_3.zip › ReconstructionSpectra_Bin7_TJJA_Fig3a.csv]

Scales	PSD	lowerPSD	upperPSD
101.65	2.75	2.07	3.52
104.02	2.91	2.18	3.72
106.44	3.07	2.29	3.93
108.92	3.24	2.41	4.16
111.46	3.42	2.54	4.41
114.06	3.62	2.68	4.67
116.71	3.82	2.83	4.94
119.43	4.04	2.98	5.23
122.21	4.26	3.14	5.53
125.06	4.49	3.3	5.84
127.97	4.72	3.46	6.15
130.95	4.95	3.61	6.46
134.01	5.18	3.77	6.77
137.13	5.4	3.92	7.08
140.32	5.62	4.07	7.39
143.59	5.85	4.22	7.7
146.93	6.07	4.37	8.01
150.36	6.3	4.52	8.32
153.86	6.53	4.67	8.63
157.44	6.76	4.83	8.96
161.11	7.02	5	9.31
164.86	7.3	5.19	9.69
168.7	7.61	5.41	10.12
172.63	7.96	5.64	10.6
176.65	8.33	5.89	11.11
180.77	8.72	6.15	11.64
184.98	9.1	6.41	12.18
189.29	9.48	6.66	12.71
193.7	9.85	6.9	13.23
198.21	10.2	7.12	13.72
202.82	10.53	7.34	14.2
207.55	10.85	7.53	14.66
212.38	11.15	7.72	15.09
217.33	11.43	7.9	15.5
222.39	11.7	8.06	15.89
227.57	11.96	8.22	16.27
232.87	12.22	8.38	16.66
238.3	12.5	8.55	17.08
243.85	12.81	8.73	17.53
249.53	13.16	8.94	18.03
255.34	13.53	9.17	18.59
261.29	13.93	9.41	19.18
267.38	14.35	9.67	19.8
273.6	14.78	9.92	20.42
279.98	15.19	10.17	21.04
286.5	15.6	10.41	21.64
293.17	15.98	10.63	22.2
300	16.33	10.85	22.73
306.99	16.66	11.04	23.22
314.14	16.96	11.22	23.67
321.46	17.25	11.39	24.11
328.94	17.54	11.55	24.54
336.61	17.82	11.71	24.97
344.45	18.1	11.86	25.41
352.47	18.39	12.02	25.86
360.68	18.68	12.17	26.31
369.08	18.97	12.33	26.78
377.68	19.27	12.49	27.25
386.47	19.59	12.67	27.74
395.48	19.92	12.85	28.24
404.69	20.27	13.05	28.78
414.12	20.65	13.27	29.36
423.76	21.06	13.51	29.98
433.63	21.5	13.77	30.64
443.73	21.98	14.05	31.36
454.07	22.49	14.36	32.11
464.64	23.03	14.68	32.92
475.47	23.6	15.01	33.76
486.54	24.2	15.37	34.66
497.88	24.84	15.75	35.62
509.47	25.53	16.16	36.65
521.34	26.25	16.58	37.73
533.48	27	17.02	38.85
545.91	27.77	17.47	40.01
558.63	28.56	17.94	41.21
571.64	29.4	18.42	42.47
584.95	30.31	18.95	43.84
598.58	31.33	19.55	45.36
612.52	32.48	20.24	47.08
626.79	33.77	21.01	49
641.39	35.16	21.84	51.06
656.33	36.6	22.71	53.19
671.62	38.03	23.57	55.31
687.26	39.41	24.41	57.34
703.27	40.71	25.2	59.27
719.65	41.97	25.96	61.12
736.41	43.23	26.71	62.97
753.57	44.51	27.49	64.88
771.12	45.86	28.3	66.86
789.08	47.25	29.15	68.91
807.46	48.67	30.01	71
826.27	50.08	30.87	73.07
845.51	51.45	31.71	75.09
865.21	52.77	32.51	77.03
885.36	54.04	33.28	78.88
905.99	55.24	34.01	80.65
927.09	56.37	34.7	82.32
948.68	57.45	35.36	83.92
970.78	58.49	35.98	85.45
993.39	59.49	36.58	86.93
1016.53	60.47	37.17	88.38
1040.21	61.43	37.74	89.81
1064.44	62.39	38.32	91.24
1089.23	63.36	38.91	92.67
1114.61	64.36	39.51	94.13
1140.57	65.4	40.15	95.66
1167.14	66.51	40.84	97.26
1194.32	67.68	41.58	98.96
1222.14	68.92	42.37	100.73
1250.61	70.2	43.18	102.55
1279.74	71.49	44.01	104.39
1309.55	72.78	44.85	106.22
1340.05	74.08	45.69	108.04
1371.26	75.39	46.55	109.88
1403.21	76.75	47.44	111.79
1435.89	78.19	48.38	113.83
1469.34	79.75	49.39	116.03
1503.56	81.45	50.49	118.45
1538.58	83.31	51.68	121.08
1574.42	85.32	52.97	123.95
1611.1	87.49	54.36	127.05
1648.62	89.84	55.85	130.41
1687.02	92.35	57.45	134.01
1726.32	95.01	59.13	137.81
1766.53	97.76	60.89	141.75
1807.68	100.54	62.66	145.72
1849.79	103.28	64.41	149.62
1892.87	105.95	66.13	153.4
1936.96	108.53	67.8	157.06
1982.08	111.07	69.46	160.64
2028.25	113.64	71.14	164.24
2075.49	116.29	72.89	167.95
2123.84	119.05	74.73	171.79
2173.31	121.92	76.65	175.75
2223.93	124.85	78.62	179.79
2275.73	127.8	80.62	183.83
2328.74	130.75	82.64	187.86
2382.98	133.73	84.68	191.9
2438.49	136.78	86.78	196.05
2495.29	139.97	88.98	200.38
2553.41	143.36	91.3	204.99
2612.89	146.94	93.74	209.89
2673.75	150.71	96.29	215.06
2736.03	154.59	98.9	220.43
2799.76	158.54	101.53	225.91
2864.98	162.45	104.1	231.38
2931.71	166.19	106.54	236.67
