# Supplementary material for: Millennial-scale climate variability over land overprinted by ocean temperature fluctuations
Source: Nat Geosci. Author manuscript; Available in PMC 2023 Apr 30. (PMC7614181; doi:10.1038/s41561-022-01056-4)
Supplement: Source Data File Figure 3 [file EMS154709-supplement-Source_Data_File_Figure_3.zip › ReconstructionSpectra_Bin8_TJJA_Fig3a.csv]

Scales	PSD	lowerPSD	upperPSD
101.65	1.6	1.21	2.04
104.02	1.77	1.33	2.26
106.44	1.93	1.45	2.47
108.92	2.06	1.54	2.63
111.46	2.15	1.61	2.76
114.06	2.23	1.66	2.86
116.71	2.3	1.71	2.96
119.43	2.39	1.77	3.09
122.21	2.52	1.86	3.26
125.06	2.68	1.98	3.47
127.97	2.86	2.11	3.71
130.95	3.04	2.24	3.95
134.01	3.19	2.34	4.16
137.13	3.3	2.41	4.3
140.32	3.35	2.44	4.38
143.59	3.36	2.44	4.41
146.93	3.35	2.42	4.39
150.36	3.32	2.39	4.37
153.86	3.29	2.37	4.34
157.44	3.27	2.34	4.31
161.11	3.25	2.33	4.29
164.86	3.23	2.31	4.28
168.7	3.21	2.29	4.27
172.63	3.2	2.27	4.25
176.65	3.17	2.25	4.23
180.77	3.14	2.22	4.2
184.98	3.11	2.19	4.16
189.29	3.08	2.16	4.12
193.7	3.05	2.14	4.1
198.21	3.03	2.12	4.08
202.82	3.04	2.11	4.1
207.55	3.07	2.13	4.15
212.38	3.14	2.17	4.25
217.33	3.26	2.25	4.42
222.39	3.45	2.37	4.69
227.57	3.73	2.56	5.08
232.87	4.11	2.81	5.62
238.3	4.62	3.15	6.32
243.85	5.25	3.57	7.19
249.53	5.98	4.05	8.22
255.34	6.79	4.58	9.34
261.29	7.62	5.13	10.52
267.38	8.44	5.67	11.66
273.6	9.19	6.15	12.72
279.98	9.84	6.57	13.65
286.5	10.38	6.91	14.42
293.17	10.81	7.19	15.05
300	11.16	7.4	15.56
306.99	11.46	7.58	15.99
314.14	11.71	7.73	16.37
321.46	11.96	7.88	16.74
328.94	12.22	8.02	17.13
336.61	12.51	8.19	17.57
344.45	12.84	8.38	18.08
352.47	13.23	8.61	18.67
360.68	13.67	8.86	19.34
369.08	14.15	9.14	20.05
377.68	14.61	9.4	20.75
386.47	15.03	9.64	21.39
395.48	15.38	9.84	21.92
404.69	15.66	9.99	22.36
414.12	15.89	10.12	22.73
423.76	16.13	10.25	23.1
433.63	16.42	10.41	23.53
443.73	16.79	10.63	24.08
454.07	17.27	10.92	24.79
464.64	17.87	11.29	25.67
475.47	18.58	11.73	26.71
486.54	19.37	12.21	27.86
497.88	20.2	12.72	29.09
509.47	21.05	13.24	30.33
521.34	21.89	13.75	31.57
533.48	22.74	14.27	32.82
545.91	23.65	14.82	34.17
558.63	24.71	15.46	35.74
571.64	26.04	16.26	37.69
584.95	27.71	17.28	40.16
598.58	29.75	18.52	43.15
612.52	32.07	19.93	46.56
626.79	34.51	21.42	50.15
641.39	36.86	22.85	53.61
656.33	38.94	24.1	56.67
671.62	40.65	25.13	59.2
687.26	41.98	25.93	61.17
703.27	43	26.54	62.69
719.65	43.8	27.01	63.89
736.41	44.48	27.41	64.91
753.57	45.11	27.77	65.86
771.12	45.72	28.13	66.8
789.08	46.35	28.49	67.76
807.46	46.99	28.85	68.74
826.27	47.64	29.22	69.73
845.51	48.3	29.58	70.74
865.21	48.97	29.96	71.77
885.36	49.65	30.34	72.83
905.99	50.36	30.74	73.91
927.09	51.07	31.14	75.01
948.68	51.81	31.56	76.14
970.78	52.55	31.98	77.28
993.39	53.31	32.41	78.44
1016.53	54.08	32.85	79.62
1040.21	54.87	33.3	80.82
1064.44	55.67	33.76	82.03
1089.23	56.48	34.23	83.25
1114.61	57.3	34.72	84.47
1140.57	58.13	35.22	85.72
1167.14	59	35.75	86.99
1194.32	59.92	36.31	88.33
1222.14	60.9	36.93	89.76
1250.61	61.98	37.6	91.31
1279.74	63.15	38.33	93.01
1309.55	64.45	39.14	94.88
1340.05	65.86	40.02	96.93
1371.26	67.38	40.96	99.15
1403.21	69.02	41.97	101.52
1435.89	70.75	43.05	104.05
1469.34	72.56	44.17	106.69
1503.56	74.44	45.33	109.42
1538.58	76.36	46.52	112.21
1574.42	78.28	47.72	115
1611.1	80.18	48.91	117.75
1648.62	82.03	50.07	120.42
1687.02	83.79	51.18	122.95
1726.32	85.44	52.22	125.31
1766.53	86.96	53.2	127.48
1807.68	88.38	54.11	129.49
1849.79	89.74	54.99	131.42
1892.87	91.15	55.89	133.42
1936.96	92.69	56.88	135.62
1982.08	94.45	58	138.13
2028.25	96.47	59.28	141.02
2075.49	98.73	60.72	144.26
2123.84	101.2	62.29	147.79
2173.31	103.82	63.98	151.51
2223.93	106.56	65.76	155.39
2275.73	109.42	67.63	159.4
2328.74	112.43	69.63	163.57
2382.98	115.61	71.77	167.97
2438.49	119.02	74.08	172.65
2495.29	122.68	76.56	177.66
2553.41	126.59	79.22	183.01
2612.89	130.75	82.04	188.71
2673.75	135.16	85.01	194.77
2736.03	139.84	88.15	201.24
2799.76	144.83	91.47	208.19
2864.98	150.18	94.98	215.67
2931.71	155.91	98.72	223.75
